# Supplementary material for: Dichloridobis(methyl­amine-κN)boron(III) chloride
Source: Acta Crystallogr Sect E Struct Rep Online. 2008 Feb 13;64(Pt 3):o583. doi: 10.1107/S1600536808003589 (PMC2960873; doi:10.1107/S1600536808003589)
Supplement: Supplementary file 1 [file e-64-0o583-sup1.cif]

##############################################################################
###                                                                        ###
###        Electronic paper (Acta Crystallographica Section E)             ###
###                                                                        ###
##############################################################################
#                                                                            #
# This CIF contains the data in a paper accepted for publication in Acta     #
# Crystallographica Section E. It conforms to the requirements of Notes      #
# for Authors for Section E, and has been peer reviewed under the auspices   #
# of the IUCr Commission on Journals.                                        #
#                                                                            #
# Full details of the Crystallographic Information File format               #
# are given in the paper "The Crystallographic Information File (CIF):       #
# a New Standard Archive File for Crystallography" by S. R. Hall, F. H.      #
# Allen and I. D. Brown [Acta Cryst. (1991), A47, 655-685].                  #
#                                                                            #
# The current version of the core CIF dictionary is obtainable from          #
# ftp://ftp.iucr.org/pub/cif_core.dic. The current version number is 2.1.    #
#                                                                            #
# Software is freely available for graphical display of the structure(s) in  #
# this CIF.  For information consult the CIF home page http://www.iucr.org/  #
# cif/home.html                                                              #
#                                                                            #
##############################################################################
                                             
data_I
_audit_creation_method     SHELXL-97
_chemical_name_systematic
;
Dichloridobis(methylamine-\kN)boron(III) chloride
;
_chemical_name_common     ?
_chemical_formula_moiety     'C2 H10 B Cl2 N2 +, Cl -'
_chemical_formula_sum     'C2 H10 B Cl3 N2'
_chemical_formula_iupac     'C2 H10 B Cl2 N2 +, Cl -'
_chemical_formula_weight     179.28
_chemical_melting_point     ?
_symmetry_cell_setting     orthorhombic
_symmetry_space_group_name_H-M     'P b c a'
_symmetry_space_group_name_Hall     '-P 2ac 2ab'
loop_
    _symmetry_equiv_pos_as_xyz
    'x, y, z'
    '-x+1/2, -y, z+1/2'
    '-x, y+1/2, -z+1/2'
    'x+1/2, -y+1/2, -z'
    '-x, -y, -z'
    'x-1/2, y, -z-1/2'
    'x, -y-1/2, z-1/2'
    '-x-1/2, y-1/2, z'
_cell_length_a     9.9881(11)
_cell_length_b     11.8071(13)
_cell_length_c     14.1039(15)
_cell_angle_alpha     90.00
_cell_angle_beta     90.00
_cell_angle_gamma     90.00
_cell_volume     1663.3(3)
_cell_formula_units_Z     8
_cell_measurement_reflns_used     5369
_cell_measurement_theta_min     2.6
_cell_measurement_theta_max     34.8
_cell_measurement_temperature     100(2)
_exptl_crystal_description     needle
_exptl_crystal_colour     colourless
_exptl_crystal_size_max     0.30
_exptl_crystal_size_mid     0.02
_exptl_crystal_size_min     0.02
_exptl_crystal_density_diffrn     1.432
_exptl_crystal_density_meas     ?
_exptl_crystal_density_method     'not measured'
_exptl_crystal_F_000     736
_exptl_absorpt_coefficient_mu     1.014
_exptl_absorpt_correction_type     multi-scan
_exptl_absorpt_process_details     '(SADABS; Bruker, 2007)'
_exptl_absorpt_correction_T_min     0.751
_exptl_absorpt_correction_T_max     0.980
_exptl_special_details
;
;
_diffrn_ambient_temperature     100(2)
_diffrn_radiation_type     MoK\a
_diffrn_radiation_wavelength     0.71073
_diffrn_radiation_source     'fine-focus sealed tube'
_diffrn_radiation_monochromator     graphite
_diffrn_measurement_device_type     'Bruker SMART APEX'
_diffrn_measurement_device     '3-circle goniometer'
_diffrn_measurement_method     \w
_diffrn_detector_area_resol_mean     ?
_diffrn_reflns_number     19044
_diffrn_reflns_av_R_equivalents     0.0504
_diffrn_reflns_av_sigmaI/netI     0.0290
_diffrn_reflns_theta_min     2.89
_diffrn_reflns_theta_max     30.00
_diffrn_reflns_theta_full     30.00
_diffrn_measured_fraction_theta_max     1.000
_diffrn_measured_fraction_theta_full     1.000
_diffrn_reflns_limit_h_min     -14
_diffrn_reflns_limit_h_max     14
_diffrn_reflns_limit_k_min     -16
_diffrn_reflns_limit_k_max     16
_diffrn_reflns_limit_l_min     -19
_diffrn_reflns_limit_l_max     19
_diffrn_standards_number     0
_diffrn_standards_interval_count     0
_diffrn_standards_interval_time     0
_diffrn_standards_decay_%     0
_refine_special_details
;
 Refinement of F^2^ against ALL reflections.  The weighted R-factor wR and
 goodness of fit S are based on F^2^, conventional R-factors R are based
 on F, with F set to zero for negative F^2^. The threshold expression of
 F^2^ > 2sigma(F^2^) is used only for calculating R-factors(gt) etc. and is
 not relevant to the choice of reflections for refinement.  R-factors based
 on F^2^ are statistically about twice as large as those based on F, and R-
 factors based on ALL data will be even larger.
;
_reflns_number_total     2430
_reflns_number_gt     2123
_reflns_threshold_expression     I>2\s(I)
_refine_ls_structure_factor_coef     Fsqd
_refine_ls_matrix_type     full
_refine_ls_R_factor_all     0.0520
_refine_ls_R_factor_gt     0.0431
_refine_ls_wR_factor_gt     0.0864
_refine_ls_wR_factor_ref     0.0891
_refine_ls_goodness_of_fit_ref     1.218
_refine_ls_restrained_S_all     1.218
_refine_ls_number_reflns     2430
_refine_ls_number_parameters     113
_refine_ls_number_restraints     0
_refine_ls_hydrogen_treatment     refall
_refine_ls_weighting_scheme     calc
_refine_ls_weighting_details
          'calc w=1/[\s^2^(Fo^2^)+(0.036P)^2^+0.6817P] where P=(Fo^2^+2Fc^2^)/3'
_atom_sites_solution_hydrogens     difmap
_atom_sites_solution_primary     direct
_atom_sites_solution_secondary     difmap
_refine_ls_shift/su_max     0.001
_refine_ls_shift/su_mean     0.000
_refine_diff_density_max     0.624
_refine_diff_density_min     -0.281
_refine_ls_extinction_method     none
_refine_ls_extinction_coef     ?
loop_
    _atom_type_symbol
    _atom_type_description
    _atom_type_scat_dispersion_real
    _atom_type_scat_dispersion_imag
    _atom_type_scat_source
    'C' 'C' 0.0033 0.0016
                         'International Tables Vol C Tables 4.2.6.8 and 6.1.1.4'
    'H' 'H' 0.0000 0.0000
                         'International Tables Vol C Tables 4.2.6.8 and 6.1.1.4'
    'B' 'B' 0.0013 0.0007
                         'International Tables Vol C Tables 4.2.6.8 and 6.1.1.4'
    'N' 'N' 0.0061 0.0033
                         'International Tables Vol C Tables 4.2.6.8 and 6.1.1.4'
    'Cl' 'Cl' 0.1484 0.1585
                         'International Tables Vol C Tables 4.2.6.8 and 6.1.1.4'
_computing_data_collection     'SMART (Bruker 2005)'
_computing_cell_refinement     'SAINT (Bruker 2005)'
_computing_data_reduction     'SAINT (Bruker 2005)'
_computing_structure_solution     'SHELXS97 (Sheldrick, 2008)'
_computing_structure_refinement     'SHELXL97 (Sheldrick, 2008)'
_computing_molecular_graphics     'ATOMS (Dowty, 2005)'
_computing_publication_material     'SHELXL97 (Sheldrick, 2008)'
loop_
    _atom_site_type_symbol
    _atom_site_label
    _atom_site_fract_x
    _atom_site_fract_y
    _atom_site_fract_z
    _atom_site_U_iso_or_equiv
    _atom_site_adp_type
    _atom_site_calc_flag
    _atom_site_refinement_flags
    _atom_site_occupancy
    _atom_site_disorder_assembly
    _atom_site_disorder_group
    Cl Cl1 0.43797(5) 0.04596(4) 0.73581(4) 0.02091(13) Uani d . 1 . .
    Cl Cl2 0.54279(5) -0.21105(4) 0.55584(3) 0.01808(12) Uani d . 1 . .
    Cl Cl3 0.82564(5) -0.25006(4) 0.63429(4) 0.01710(12) Uani d . 1 . .
    B B 0.6695(2) -0.16781(17) 0.64305(15) 0.0120(4) Uani d . 1 . .
    N N1 0.70412(17) -0.03969(14) 0.62830(12) 0.0136(3) Uani d . 1 . .
    H H1A 0.630(3) -0.002(2) 0.6429(17) 0.021(6) Uiso d . 1 . .
    H H1B 0.767(3) -0.023(2) 0.6669(19) 0.024(7) Uiso d . 1 . .
    N N2 0.60546(17) -0.18659(14) 0.74288(12) 0.0137(3) Uani d . 1 . .
    H H2A 0.535(3) -0.145(2) 0.7468(19) 0.030(7) Uiso d . 1 . .
    H H2B 0.579(3) -0.256(3) 0.744(2) 0.028(7) Uiso d . 1 . .
    C C3 0.7536(3) -0.01034(19) 0.53109(16) 0.0212(4) Uani d . 1 . .
    H H3A 0.831(3) -0.059(2) 0.519(2) 0.032(7) Uiso d . 1 . .
    H H3B 0.682(3) -0.020(3) 0.488(2) 0.040(8) Uiso d . 1 . .
    H H3C 0.782(3) 0.066(2) 0.5310(19) 0.027(7) Uiso d . 1 . .
    C C4 0.6894(3) -0.1676(2) 0.82892(16) 0.0253(5) Uani d . 1 . .
    H H4A 0.636(3) -0.178(2) 0.8830(19) 0.025(7) Uiso d . 1 . .
    H H4B 0.766(4) -0.218(3) 0.831(2) 0.045(9) Uiso d . 1 . .
    H H4C 0.724(3) -0.094(3) 0.825(2) 0.034(8) Uiso d . 1 . .
loop_
    _atom_site_aniso_label
    _atom_site_aniso_U_11
    _atom_site_aniso_U_22
    _atom_site_aniso_U_33
    _atom_site_aniso_U_12
    _atom_site_aniso_U_13
    _atom_site_aniso_U_23
    Cl1 0.0190(2) 0.0103(2) 0.0334(3) 0.00027(17) 0.0106(2) -0.00070(18)
    Cl2 0.0168(2) 0.0200(2) 0.0174(2) -0.00113(18) -0.00353(18) -0.00502(18)
    Cl3 0.0131(2) 0.0133(2) 0.0249(3) 0.00233(17) 0.00170(18) -0.00173(18)
    B 0.0121(9) 0.0100(9) 0.0140(10) -0.0011(7) 0.0011(7) 0.0001(7)
    N1 0.0143(8) 0.0125(8) 0.0141(8) -0.0001(6) 0.0007(6) -0.0001(6)
    N2 0.0144(8) 0.0105(7) 0.0161(8) -0.0011(6) 0.0004(6) -0.0003(6)
    C3 0.0308(12) 0.0155(10) 0.0173(10) -0.0007(9) 0.0065(9) 0.0034(8)
    C4 0.0299(12) 0.0321(13) 0.0140(10) -0.0132(10) -0.0023(9) 0.0022(9)
_geom_special_details
;
 All esds (except the esd in the dihedral angle between two l.s. planes)
 are estimated using the full covariance matrix.  The cell esds are taken
 into account individually in the estimation of esds in distances, angles
 and torsion angles; correlations between esds in cell parameters are only
 used when they are defined by crystal symmetry.  An approximate (isotropic)
 treatment of cell esds is used for estimating esds involving l.s. planes.
;
loop_
    _geom_bond_atom_site_label_1
    _geom_bond_atom_site_label_2
    _geom_bond_site_symmetry_2
    _geom_bond_distance
    _geom_bond_publ_flag
    B Cl2 . 1.837(2) ?
    B Cl3 . 1.841(2) ?
    B N2 . 1.562(3) ?
    B N1 . 1.566(3) ?
    N1 C3 . 1.498(3) ?
    N1 H1A . 0.89(3) ?
    N1 H1B . 0.85(3) ?
    N2 C4 . 1.492(3) ?
    N2 H2A . 0.86(3) ?
    N2 H2B . 0.86(3) ?
    C3 H3A . 0.98(3) ?
    C3 H3B . 0.95(3) ?
    C3 H3C . 0.95(3) ?
    C4 H4A . 0.94(3) ?
    C4 H4B . 0.97(3) ?
    C4 H4C . 0.93(3) ?
loop_
    _geom_angle_atom_site_label_1
    _geom_angle_atom_site_label_2
    _geom_angle_atom_site_label_3
    _geom_angle_site_symmetry_1
    _geom_angle_site_symmetry_3
    _geom_angle
    _geom_angle_publ_flag
    N2 B N1 . . 110.33(15) ?
    N2 B Cl2 . . 106.38(13) ?
    N1 B Cl2 . . 109.37(13) ?
    N2 B Cl3 . . 109.41(13) ?
    N1 B Cl3 . . 108.27(13) ?
    Cl2 B Cl3 . . 113.08(11) ?
    C3 N1 B . . 114.71(16) ?
    C3 N1 H1A . . 111.9(16) ?
    B N1 H1A . . 105.4(17) ?
    C3 N1 H1B . . 106.6(18) ?
    B N1 H1B . . 107.7(18) ?
    H1A N1 H1B . . 110(2) ?
    C4 N2 B . . 118.80(16) ?
    C4 N2 H2A . . 108.7(18) ?
    B N2 H2A . . 108.1(18) ?
    C4 N2 H2B . . 107.4(18) ?
    B N2 H2B . . 106.0(18) ?
    H2A N2 H2B . . 107(3) ?
    N1 C3 H3A . . 106.6(16) ?
    N1 C3 H3B . . 108.3(18) ?
    H3A C3 H3B . . 114(2) ?
    N1 C3 H3C . . 108.7(16) ?
    H3A C3 H3C . . 109(2) ?
    H3B C3 H3C . . 110(2) ?
    N2 C4 H4A . . 108.8(17) ?
    N2 C4 H4B . . 112.0(19) ?
    H4A C4 H4B . . 110(3) ?
    N2 C4 H4C . . 107.7(18) ?
    H4A C4 H4C . . 112(2) ?
    H4B C4 H4C . . 106(3) ?
loop_
    _geom_hbond_atom_site_label_D
    _geom_hbond_atom_site_label_H
    _geom_hbond_atom_site_label_A
    _geom_hbond_site_symmetry_A
    _geom_hbond_distance_DH
    _geom_hbond_distance_HA
    _geom_hbond_distance_DA
    _geom_hbond_angle_DHA
    N1 H1A Cl1 . 0.89(3) 2.39(3) 3.2232(18) 156(2)
    N1 H1B Cl1 6_657 0.85(3) 2.34(3) 3.1862(18) 173(2)
    N2 H2A Cl1 . 0.86(3) 2.46(3) 3.2168(18) 148(2)
    N2 H2B Cl1 3_646 0.86(3) 2.36(3) 3.2016(18) 165(2)
data_global
_journal_date_recd_electronic     2008-01-30
_journal_date_accepted     2008-02-01
_journal_name_full     'Acta Crystallographica, Section E'
_journal_year     2008
_journal_volume     64
_journal_issue      3
_journal_page_first     o583
_journal_page_last     o583
_journal_paper_category     QO
_journal_coeditor_code     HB2697
_publ_contact_author_name     'Jansen, Martin'
_publ_contact_author_address
;Max Planck Institute for Solid State Research
Heisenbergstrasse 1
D-70569 Stuttgart
Germany
;
_publ_contact_author_email     m.jansen@fkf.mpg.de
_publ_contact_author_fax        .49E-306
_publ_contact_author_phone        .49E-306
_publ_section_title
;
Dichloridobis(methylamine-\k<i>N</i>)boron(III) chloride
;
loop_
    _publ_author_name
    _publ_author_address
    'Weinmann, Markus'
;
Max-Planck-Institut f\"ur Festk\"orperforschung
Heisenbergstrasse 1
70569 Stuttgart
Germany
;
    'Nuss, J\"urgen'
;
Max-Planck-Institut f\"ur Festk\"orperforschung
Heisenbergstrasse 1
70569 Stuttgart
Germany
;
    'Jansen, Martin'
;
Max-Planck-Institut f\"ur Festk\"orperforschung
Heisenbergstrasse 1
70569 Stuttgart
Germany
;
