# Supplementary material for: Dichloridobis(methyl­amine-κN)boron(III) chloride
Source: Acta Crystallogr Sect E Struct Rep Online. 2008 Feb 13;64(Pt 3):o583. doi: 10.1107/S1600536808003589 (PMC2960873; doi:10.1107/S1600536808003589)
Supplement: Supplementary file 2 [file e-64-0o583-Isup2.hkl]

# 
# h,k,l, Fc-squared, Fo-squared, sigma(Fo-squared) and status flag 
# 
data_I
_shelx_title ' wei11_m in Pbca' 
_shelx_refln_list_code          4 
_shelx_F_calc_maximum      236.19 
_exptl_crystal_F_000       736.00 
_reflns_d_resolution_high  0.7108 
 
loop_ 
 _symmetry_equiv_pos_as_xyz 
 'x, y, z' 
 '-x+1/2, -y, z+1/2' 
 '-x, y+1/2, -z+1/2' 
 'x+1/2, -y+1/2, -z' 
 '-x, -y, -z' 
 'x-1/2, y, -z-1/2' 
 'x, -y-1/2, z-1/2' 
 '-x-1/2, y-1/2, z' 
 
_cell_length_a     9.9881 
_cell_length_b    11.8071 
_cell_length_c    14.1039 
_cell_angle_alpha  90.000 
_cell_angle_beta   90.000 
_cell_angle_gamma  90.000 
 
_shelx_F_squared_multiplier     1.000 
 
loop_ 
 _refln_index_h 
 _refln_index_k 
 _refln_index_l 
 _refln_F_squared_calc 
 _refln_F_squared_meas 
 _refln_F_squared_sigma 
 _refln_observed_status 
   2   0   0      411.27      315.22     20.94 o 
   4   0   0      389.68      403.83     28.28 o 
   6   0   0      173.36      248.84     23.19 o 
   8   0   0    18083.84    18466.53    249.23 o 
  10   0   0     2824.33     2826.60    114.25 o 
  12   0   0        1.15      -40.40     40.40 o 
  14   0   0     1951.09     1955.57    102.76 o 
   2   1   0     8777.68     9364.01     58.01 o 
   4   1   0    27142.60    29477.18    250.24 o 
   6   1   0     3890.83     3930.36     50.63 o 
   8   1   0        1.55       -7.44     23.68 o 
  10   1   0     2379.38     2253.48     73.90 o 
  12   1   0      293.65      284.26     42.07 o 
  14   1   0      827.63      854.67     48.53 o 
   0   2   0    11010.79    12655.62    352.49 o 
   2   2   0      556.68      432.02     18.82 o 
   4   2   0     2738.57     3012.05     51.84 o 
   6   2   0    12449.99    12668.20     97.55 o 
   8   2   0      902.86      870.36     33.73 o 
  10   2   0       17.49      -13.31     28.44 o 
  12   2   0       62.63      105.76     31.57 o 
   2   3   0     9635.32    10595.73     64.16 o 
   4   3   0     9555.99    10411.89     78.99 o 
   6   3   0      850.08      935.33     29.16 o 
   8   3   0        0.26        4.67     12.02 o 
  10   3   0     5958.55     6057.83    111.86 o 
  12   3   0        6.26       32.54     25.11 o 
   0   4   0    55785.26    61439.38   1096.98 o 
   2   4   0      367.50      418.23     16.76 o 
   4   4   0      451.55      520.63     22.68 o 
   6   4   0      318.27      315.96     21.76 o 
   8   4   0     4216.95     3988.54     71.38 o 
  10   4   0     1199.26     1134.40     54.79 o 
  12   4   0       64.46       37.25     26.88 o 
   2   5   0      374.82      436.42     25.04 o 
   4   5   0    26268.32    27409.68    145.51 o 
   6   5   0     3336.80     3476.02     54.57 o 
   8   5   0      911.01      902.23     38.94 o 
  10   5   0     1069.15     1044.83     51.36 o 
  12   5   0     3013.86     3044.32     85.00 o 
   0   6   0      399.92      366.03     26.07 o 
   2   6   0       24.68       19.95     12.74 o 
   4   6   0      123.68      107.60     13.15 o 
   6   6   0     2057.12     2027.73     51.77 o 
   8   6   0     2311.17     2340.87     56.51 o 
  10   6   0      170.67      198.41     29.44 o 
  12   6   0      231.61      226.07     40.18 o 
   2   7   0    24502.32    25995.81    162.07 o 
   4   7   0      669.50      690.39     23.52 o 
   6   7   0     4464.64     4413.52     61.59 o 
   8   7   0      558.35      574.45     31.84 o 
  10   7   0     3882.40     3724.00    106.21 o 
  12   7   0       79.23       85.38     38.60 o 
   0   8   0     1037.46     1134.42     37.78 o 
   2   8   0     7222.13     7024.22     81.30 o 
   4   8   0       28.19       28.03      9.07 o 
   6   8   0     3949.21     3727.56     81.28 o 
   8   8   0      126.43       77.19     26.99 o 
  10   8   0       42.22       66.63     30.14 o 
  12   8   0     1663.83     1571.57     72.95 o 
   2   9   0     2349.55     2353.20     51.84 o 
   4   9   0     1550.79     1519.94     48.39 o 
   6   9   0       32.74       17.78     21.20 o 
   8   9   0     1473.17     1424.21     58.33 o 
  10   9   0      135.38      183.30     32.33 o 
   0  10   0     5177.29     5225.14    136.09 o 
   2  10   0      956.36      897.52     36.54 o 
   4  10   0      930.02      907.47     41.93 o 
   6  10   0     1175.70     1124.10     47.32 o 
   8  10   0     5328.13     5241.26    106.20 o 
  10  10   0        0.26       -5.87     19.03 o 
   2  11   0     2694.04     2595.63     79.81 o 
   4  11   0        5.21       -2.67     17.70 o 
   6  11   0     1485.50     1389.24     52.07 o 
   8  11   0     1263.37     1193.38     54.92 o 
  10  11   0      113.69      113.07     22.50 o 
   0  12   0      616.24      664.41     69.55 o 
   2  12   0     9282.72     9172.28    135.72 o 
   4  12   0     1169.12     1133.85     57.63 o 
   6  12   0     4573.79     4409.11    102.06 o 
   8  12   0      404.23      413.21     39.87 o 
   2  13   0     2803.04     2715.91     92.36 o 
   4  13   0      558.18      570.23     46.40 o 
   6  13   0     2920.38     2878.93     86.27 o 
   8  13   0     1447.48     1404.56    158.29 o 
   0  14   0     2759.31     2693.09    112.86 o 
   2  14   0     1211.43     1231.75     59.23 o 
   4  14   0     1051.24     1015.83     55.86 o 
   6  14   0      509.24      629.26     58.38 o 
   2  15   0       11.73       46.43     20.95 o 
   4  15   0     1643.72     1621.83     66.36 o 
   6  15   0       47.12       19.90     42.41 o 
   0  16   0      165.25      124.95     34.07 o 
   2  16   0      814.81      815.88     47.10 o 
   1   1   1     2336.02     2488.58     16.88 o 
   2   1   1      100.01      179.48      9.39 o 
   3   1   1        5.79        2.29      8.31 o 
   4   1   1    11989.25    13030.96     64.18 o 
   5   1   1      136.45      178.02     11.91 o 
   6   1   1      760.25      740.30     18.80 o 
   7   1   1      201.85      251.32     12.42 o 
   8   1   1       35.99       63.42     14.92 o 
   9   1   1      123.91      110.63     22.78 o 
  10   1   1      690.06      665.13     35.41 o 
  11   1   1       35.49       24.01     22.01 o 
  12   1   1     1491.93     1472.72     47.79 o 
  13   1   1       59.96       63.84     20.70 o 
  14   1   1      135.24      186.61     25.85 o 
   0   2   1     6182.14     6225.08     75.25 o 
   1   2   1     1051.94     1151.35     15.30 o 
   2   2   1     4211.66     4568.46     28.14 o 
   3   2   1     1059.51     1065.95     19.01 o 
   4   2   1      108.24      163.65     11.19 o 
   5   2   1     1041.21     1053.63     19.70 o 
   6   2   1      988.60     1026.65     22.51 o 
   7   2   1      843.65      839.77     21.56 o 
   8   2   1      224.49      282.27     16.61 o 
   9   2   1      146.78      141.97     23.31 o 
  10   2   1      503.32      518.80     32.57 o 
  11   2   1        1.24       -9.69     19.68 o 
  12   2   1        9.45        6.43     19.89 o 
  13   2   1       11.03       43.93     17.97 o 
   1   3   1     2814.17     3130.30     25.37 o 
   2   3   1    14320.43    16045.47     74.51 o 
   3   3   1     2818.80     2886.14     26.67 o 
   4   3   1     4179.19     4173.33     35.20 o 
   5   3   1        0.68        4.84      7.13 o 
   6   3   1     1113.16     1044.78     21.38 o 
   7   3   1        1.94       12.25     10.66 o 
   8   3   1      108.97      122.25     20.71 o 
   9   3   1      635.22      633.02     32.09 o 
  10   3   1      448.79      470.43     30.75 o 
  11   3   1      495.88      446.91     31.59 o 
  12   3   1       53.95       50.16     19.02 o 
  13   3   1      139.44      161.55     20.72 o 
   0   4   1    30813.02    35429.73    228.54 o 
   1   4   1      271.25      279.26     11.59 o 
   2   4   1     8255.38     8933.82     46.67 o 
   3   4   1     3698.02     4017.20     31.25 o 
   4   4   1      646.83      699.73     17.93 o 
   5   4   1     1573.89     1533.65     24.44 o 
   6   4   1     1372.15     1346.07     24.68 o 
   7   4   1     1486.13     1369.51     26.28 o 
   8   4   1     2431.50     2301.91     39.60 o 
   9   4   1     1019.12     1005.62     35.99 o 
  10   4   1      921.74      928.42     36.31 o 
  11   4   1        0.78        0.84     17.06 o 
  12   4   1        2.60       25.66     16.41 o 
  13   4   1        0.59       37.75     14.68 o 
   1   5   1     6365.90     6677.15     40.51 o 
   2   5   1     2572.20     2744.50     27.72 o 
   3   5   1     1401.83     1365.57     19.18 o 
   4   5   1       12.88       16.33      7.82 o 
   5   5   1      271.14      282.25     13.63 o 
   6   5   1       56.46       63.33     10.56 o 
   7   5   1      216.21      258.90     14.83 o 
   8   5   1       10.04       12.54     13.33 o 
   9   5   1      938.09      880.34     33.37 o 
  10   5   1       60.50       49.57     18.47 o 
  11   5   1      699.09      679.25     32.45 o 
  12   5   1      247.47      239.85     23.44 o 
  13   5   1      532.56      520.01     31.40 o 
   0   6   1       98.68      101.98     15.02 o 
   1   6   1     2482.44     2601.70     27.16 o 
   2   6   1     2489.17     2602.09     31.25 o 
   3   6   1     1359.35     1312.65     22.35 o 
   4   6   1       22.80       16.77      6.96 o 
   5   6   1     3790.33     3946.11     37.43 o 
   6   6   1      890.02      798.27     21.64 o 
   7   6   1     2114.56     1952.03     31.75 o 
   8   6   1     1403.82     1421.78     32.88 o 
   9   6   1      385.01      419.91     22.60 o 
  10   6   1      762.47      771.47     31.00 o 
  11   6   1       24.48       48.24     17.49 o 
  12   6   1      220.66      227.10     22.92 o 
  13   6   1      127.99      165.20     21.45 o 
   1   7   1     3673.34     3696.27     33.87 o 
   2   7   1      158.91      154.96     10.34 o 
   3   7   1     1791.80     1790.00     30.34 o 
   4   7   1        2.33        0.73      9.50 o 
   5   7   1      156.08      138.96     11.10 o 
   6   7   1        5.92       20.78      9.80 o 
   7   7   1      427.13      449.77     18.16 o 
   8   7   1        1.10       24.80     13.67 o 
   9   7   1      572.08      573.02     27.23 o 
  10   7   1      501.15      529.55     29.56 o 
  11   7   1      803.95      779.98     41.67 o 
  12   7   1      167.46      188.41     23.97 o 
   0   8   1     1028.30      964.25     32.71 o 
   1   8   1      142.56      152.58     10.49 o 
   2   8   1     4908.10     4938.22     43.07 o 
   3   8   1     2194.79     2126.27     29.08 o 
   4   8   1       50.43       62.30     10.75 o 
   5   8   1     1158.88     1125.06     26.27 o 
   6   8   1     1424.62     1360.79     29.46 o 
   7   8   1     1126.30     1106.85     28.13 o 
   8   8   1      531.53      546.18     30.13 o 
   9   8   1      562.28      583.54     33.36 o 
  10   8   1     1231.34     1175.81     47.26 o 
  11   8   1       29.88       52.38     22.36 o 
  12   8   1       70.53      116.38     20.28 o 
   1   9   1     1033.98     1041.98     21.60 o 
   2   9   1      282.56      300.76     12.49 o 
   3   9   1      970.99      930.30     28.36 o 
   4   9   1     5721.61     5570.16     59.12 o 
   5   9   1       18.22       23.10     14.91 o 
   6   9   1     1163.01     1143.96     32.58 o 
   7   9   1       33.91       67.44     14.88 o 
   8   9   1      121.73      133.70     21.88 o 
   9   9   1      230.32      259.81     24.99 o 
  10   9   1       78.78      102.20     18.61 o 
  11   9   1      375.19      371.56     26.57 o 
   0  10   1      470.07      538.01     40.98 o 
   1  10   1      432.87      457.21     22.45 o 
   2  10   1        0.09        5.24     13.06 o 
   3  10   1       86.77      111.04     18.01 o 
   4  10   1      384.71      448.84     23.72 o 
   5  10   1     1183.56     1169.33     33.27 o 
   6  10   1       10.41       36.26     14.11 o 
   7  10   1      239.88      267.81     23.69 o 
   8  10   1       74.25       77.20     18.46 o 
   9  10   1      130.72      157.48     19.45 o 
  10  10   1       49.31       51.11     17.89 o 
  11  10   1       17.80       38.97     17.28 o 
   1  11   1      465.28      466.08     28.70 o 
   2  11   1     2148.40     2089.57     46.82 o 
   3  11   1       74.57      120.71     17.69 o 
   4  11   1     2133.32     2005.73     43.87 o 
   5  11   1       92.01      106.13     16.58 o 
   6  11   1      121.35      159.73     18.06 o 
   7  11   1      345.89      356.31     25.42 o 
   8  11   1       13.79      -15.17     17.05 o 
   9  11   1       19.35       38.39     13.83 o 
  10  11   1      511.60      550.87     34.57 o 
   0  12   1      823.97      810.71     51.34 o 
   1  12   1       39.37       39.07     17.80 o 
   2  12   1       35.71       23.48     17.20 o 
   3  12   1      199.06      178.27     23.20 o 
   4  12   1       52.66       60.17     18.65 o 
   5  12   1        2.46       30.23     14.30 o 
   6  12   1      262.21      284.50     29.21 o 
   7  12   1       78.31       92.02     16.40 o 
   8  12   1       31.55       42.62     19.30 o 
   9  12   1        0.47       -8.57     15.16 o 
   1  13   1       40.96       35.57     17.62 o 
   2  13   1      245.77      243.88     24.64 o 
   3  13   1        6.57       12.65     15.67 o 
   4  13   1      894.20      847.07     36.40 o 
   5  13   1       24.98       49.34     15.95 o 
   6  13   1      523.05      630.80     42.87 o 
   7  13   1       48.89       84.52     24.07 o 
   8  13   1      158.16      232.76     54.37 o 
   0  14   1      930.25      939.49     52.79 o 
   1  14   1        6.31        4.74     15.00 o 
   2  14   1      205.69      231.67     24.71 o 
   3  14   1      136.26      186.03     23.41 o 
   4  14   1        1.93       32.81     15.02 o 
   5  14   1       54.43       42.17     16.72 o 
   6  14   1       68.20       98.39     20.74 o 
   7  14   1      105.20      160.12     25.41 o 
   1  15   1       79.62       82.32     23.62 o 
   2  15   1       16.53       44.18     14.23 o 
   3  15   1      232.79      266.30     32.94 o 
   4  15   1      959.86     1004.79     36.97 o 
   5  15   1        9.32       93.97     21.58 o 
   0  16   1      756.99      741.44     47.07 o 
   1  16   1        6.16       61.60     15.04 o 
   2  16   1     1207.70     1218.74     40.27 o 
   3  16   1       17.14       50.75     17.24 o 
   0   0   2     8909.59     9636.70    155.68 o 
   1   0   2    33617.04    36727.34    241.57 o 
   2   0   2     1162.48     1201.24     26.34 o 
   3   0   2       44.00       31.61     14.07 o 
   4   0   2     6566.47     6746.93     68.63 o 
   5   0   2      294.49      313.50     23.33 o 
   6   0   2     1082.34     1006.64     36.05 o 
   7   0   2     9688.83     9744.81    104.34 o 
   8   0   2     1582.21     1592.21     48.76 o 
   9   0   2        2.37        4.60     27.76 o 
  10   0   2      372.83      328.94     41.22 o 
  11   0   2       71.88       72.74     32.79 o 
  12   0   2      519.99      553.21     49.97 o 
  13   0   2      973.41     1000.73     82.24 o 
   1   1   2      342.21      373.81     11.75 o 
   2   1   2     1002.84      932.98     15.05 o 
   3   1   2    18595.96    20325.90    105.30 o 
   4   1   2      338.33      404.20     15.27 o 
   5   1   2     1607.17     1623.14     28.48 o 
   6   1   2     2086.11     2076.62     33.43 o 
   7   1   2      265.88      272.29     18.55 o 
   8   1   2     2168.66     2104.84     38.66 o 
   9   1   2      432.78      440.60     29.68 o 
  10   1   2      258.60      254.48     27.03 o 
  11   1   2     3153.57     3187.47     62.71 o 
  12   1   2        8.40      -19.02     19.02 o 
  13   1   2      130.74      154.44     22.42 o 
   0   2   2     3866.30     4895.76     33.72 o 
   1   2   2     3184.96     3717.50     23.92 o 
   2   2   2    27177.70    31020.69    167.09 o 
   3   2   2     6352.64     6719.74     45.08 o 
   4   2   2      946.70      937.21     21.53 o 
   5   2   2      300.60      333.33     15.18 o 
   6   2   2      767.05      703.84     20.37 o 
   7   2   2     8523.66     8472.06     63.17 o 
   8   2   2     4372.07     4462.29     53.86 o 
   9   2   2        0.34        2.41     19.53 o 
  10   2   2     2616.64     2511.82     54.09 o 
  11   2   2     1011.26      960.65     39.88 o 
  12   2   2      986.53     1019.64     41.01 o 
  13   2   2      990.31     1008.60     39.39 o 
   1   3   2       71.00       78.11      7.74 o 
   2   3   2     5771.67     6315.84     37.18 o 
   3   3   2    18666.17    20810.36     88.82 o 
   4   3   2     6783.63     6983.09     45.15 o 
   5   3   2     3841.05     4201.68     37.07 o 
   6   3   2     5914.01     6089.57     51.58 o 
   7   3   2      274.42      256.10     16.14 o 
   8   3   2     1214.57     1208.03     31.52 o 
   9   3   2      321.19      313.33     21.57 o 
  10   3   2      276.95      261.56     25.28 o 
  11   3   2     2663.85     2651.74     56.65 o 
  12   3   2      676.10      668.57     35.12 o 
  13   3   2       11.83       35.96     15.26 o 
   0   4   2      707.36      662.62     23.07 o 
   1   4   2    16366.12    17896.83     80.84 o 
   2   4   2      214.89      247.63     11.46 o 
   3   4   2      280.43      309.98     12.82 o 
   4   4   2     1151.00     1042.01     20.13 o 
   5   4   2      423.90      409.14     15.30 o 
   6   4   2        8.76        3.44     10.51 o 
   7   4   2     5115.99     5087.33     51.41 o 
   8   4   2      275.44      270.49     19.44 o 
   9   4   2      130.76      108.65     17.05 o 
  10   4   2       74.59       61.82     19.42 o 
  11   4   2       54.26       73.28     19.29 o 
  12   4   2      114.71      116.62     20.27 o 
  13   4   2      593.57      630.15     29.37 o 
   1   5   2      715.46      733.43     16.94 o 
   2   5   2      348.22      335.80     13.38 o 
   3   5   2     4100.80     4250.64     36.43 o 
   4   5   2     4312.27     4357.01     36.18 o 
   5   5   2      199.13      188.51     12.67 o 
   6   5   2      591.75      640.60     19.49 o 
   7   5   2      536.99      581.97     22.21 o 
   8   5   2       93.06      121.17     14.13 o 
   9   5   2     2575.46     2491.14     45.96 o 
  10   5   2      453.71      407.20     26.96 o 
  11   5   2     1601.70     1599.55     43.46 o 
  12   5   2     1211.48     1221.75     39.28 o 
  13   5   2      192.91      225.58     20.80 o 
   0   6   2        0.42      -11.70     11.70 o 
   1   6   2     3121.37     3093.11     29.61 o 
   2   6   2      145.54      128.97     10.35 o 
   3   6   2       24.07       26.83      8.79 o 
   4   6   2      476.68      525.95     17.98 o 
   5   6   2     1629.33     1615.61     26.85 o 
   6   6   2       61.93       59.09     10.87 o 
   7   6   2     3135.17     3206.77     42.11 o 
   8   6   2        1.98       14.87     11.61 o 
   9   6   2      489.77      485.51     23.82 o 
  10   6   2      269.58      274.76     22.06 o 
  11   6   2       65.89       73.36     20.19 o 
  12   6   2       65.49       94.11     17.81 o 
  13   6   2      475.05      483.67     41.58 o 
   1   7   2     1194.05     1197.99     21.03 o 
   2   7   2     4952.15     5095.83     40.83 o 
   3   7   2     6259.15     6332.28     48.67 o 
   4   7   2     1603.02     1481.63     27.03 o 
   5   7   2     3383.07     3249.93     39.55 o 
   6   7   2      523.79      524.41     17.86 o 
   7   7   2      120.42      143.19     16.59 o 
   8   7   2       74.96       79.04     13.99 o 
   9   7   2     1259.29     1211.92     36.44 o 
  10   7   2      722.39      745.03     33.20 o 
  11   7   2      946.41      875.42     42.38 o 
  12   7   2      171.35      168.38     27.95 o 
   0   8   2     2542.80     2441.67     48.11 o 
   1   8   2     2742.76     2691.23     31.46 o 
   2   8   2       64.96       69.73      9.39 o 
   3   8   2      159.43      184.19     15.62 o 
   4   8   2       85.98       87.92     12.88 o 
   5   8   2     1355.46     1307.15     28.66 o 
   6   8   2     1759.93     1648.93     34.31 o 
   7   8   2      899.18      915.50     28.19 o 
   8   8   2       62.28       80.72     13.65 o 
   9   8   2      437.41      426.77     30.58 o 
  10   8   2        2.46       -3.54     15.95 o 
  11   8   2      501.17      534.46     41.56 o 
  12   8   2       32.20       54.19     21.89 o 
   1   9   2     2210.12     2241.54     34.49 o 
   2   9   2      191.42      189.91     12.58 o 
   3   9   2      952.98      929.46     22.25 o 
   4   9   2     2206.79     2190.60     39.12 o 
   5   9   2      634.79      610.49     26.20 o 
   6   9   2     1931.95     1837.68     38.87 o 
   7   9   2       81.13       81.47     17.09 o 
   8   9   2      369.71      376.55     24.33 o 
   9   9   2     2437.13     2298.80     54.12 o 
  10   9   2       10.30       41.12     21.62 o 
  11   9   2      333.49      333.09     33.18 o 
   0  10   2     7983.35     8051.78     94.69 o 
   1  10   2     2029.88     1901.16     38.74 o 
   2  10   2     2126.45     2054.21     40.34 o 
   3  10   2     1325.43     1211.53     31.03 o 
   4  10   2      651.14      632.65     25.99 o 
   5  10   2     3792.91     3685.91     52.58 o 
   6  10   2      528.50      542.12     25.45 o 
   7  10   2      845.35      816.95     31.48 o 
   8  10   2     2523.70     2423.39     53.03 o 
   9  10   2      781.74      790.03     39.67 o 
  10  10   2     1966.82     1850.36     58.69 o 
  11  10   2       56.02       76.06     16.52 o 
   1  11   2     2121.40     2032.12     46.60 o 
   2  11   2      150.69      132.26     20.42 o 
   3  11   2      852.19      866.51     31.75 o 
   4  11   2      618.48      639.31     29.23 o 
   5  11   2     1421.09     1378.22     38.49 o 
   6  11   2      814.78      797.04     29.16 o 
   7  11   2       24.83       47.25     15.19 o 
   8  11   2      400.07      405.81     32.00 o 
   9  11   2     1282.19     1162.37     44.08 o 
  10  11   2       33.60       33.51     15.47 o 
   0  12   2       82.53       45.32     25.63 o 
   1  12   2      945.08      944.26     36.16 o 
   2  12   2       31.77       16.29     16.74 o 
   3  12   2       81.68       90.42     19.88 o 
   4  12   2        9.21       23.04     13.02 o 
   5  12   2     2249.47     2153.08     47.34 o 
   6  12   2     1244.97     1186.83     36.49 o 
   7  12   2      229.41      242.83     31.27 o 
   8  12   2       75.75       72.15     32.92 o 
   9  12   2      269.23      283.85     24.51 o 
   1  13   2     1133.33     1086.28     38.94 o 
   2  13   2        0.95       -1.51     15.45 o 
   3  13   2      478.62      531.49     31.25 o 
   4  13   2        1.09       15.90     15.28 o 
   5  13   2     1086.86     1095.99     39.84 o 
   6  13   2       38.99       40.66     21.83 o 
   7  13   2        2.04       42.34     20.26 o 
   8  13   2       74.30      138.43     28.32 o 
   0  14   2     4452.42     4432.11    109.36 o 
   1  14   2     1185.91     1169.82     40.54 o 
   2  14   2      808.56      823.27     35.58 o 
   3  14   2      602.41      630.51     33.48 o 
   4  14   2       40.47      103.02     21.90 o 
   5  14   2     2234.86     2206.07     60.89 o 
   6  14   2      329.37      331.99     34.55 o 
   7  14   2      428.74      556.81     34.78 o 
   1  15   2     1102.79     1096.89     38.86 o 
   2  15   2     1396.60     1307.89     42.13 o 
   3  15   2      221.50      241.55     27.32 o 
   4  15   2     2718.22     2670.46     67.05 o 
   5  15   2      281.69      413.31     35.19 o 
   0  16   2      279.88      298.43     32.43 o 
   1  16   2      377.99      420.29     25.51 o 
   2  16   2      157.88      195.05     26.26 o 
   3  16   2       84.05      141.38     24.03 o 
   1   1   3      698.84      667.31     13.59 o 
   2   1   3     6359.76     6839.04     34.68 o 
   3   1   3      452.92      455.29     14.53 o 
   4   1   3     4608.94     4558.31     37.01 o 
   5   1   3        0.19      -10.13     10.13 o 
   6   1   3     4981.45     5145.13     50.59 o 
   7   1   3      351.95      375.35     20.99 o 
   8   1   3      145.05      116.64     17.75 o 
   9   1   3        2.07       18.07     14.31 o 
  10   1   3      516.40      504.39     31.56 o 
  11   1   3        9.46        6.30     19.65 o 
  12   1   3      821.41      808.39     38.24 o 
  13   1   3       63.99       64.60     17.68 o 
   0   2   3     8476.47     9479.82     54.34 o 
   1   2   3       20.10       10.64      6.71 o 
   2   2   3     2314.38     2537.49     21.93 o 
   3   2   3       15.94       10.07      7.83 o 
   4   2   3      990.17     1022.45     21.47 o 
   5   2   3      137.13      152.95     12.14 o 
   6   2   3       60.06       56.85     13.20 o 
   7   2   3      102.22      115.20     15.82 o 
   8   2   3     2136.75     2125.40     40.10 o 
   9   2   3      105.16       73.04     16.68 o 
  10   2   3     1339.53     1283.17     41.75 o 
  11   2   3       83.06       69.99     21.78 o 
  12   2   3      154.50      182.69     29.03 o 
  13   2   3        2.02       42.51     16.98 o 
   1   3   3     3011.98     3122.58     27.98 o 
   2   3   3     2141.76     2256.79     21.51 o 
   3   3   3       25.16       32.73      8.79 o 
   4   3   3      326.50      318.54     13.65 o 
   5   3   3      370.48      423.54     16.90 o 
   6   3   3      144.75      180.36     14.49 o 
   7   3   3      958.85      936.00     24.29 o 
   8   3   3     1680.11     1567.83     35.35 o 
   9   3   3       66.29       45.93     19.05 o 
  10   3   3      386.43      372.62     28.00 o 
  11   3   3      215.02      199.93     24.42 o 
  12   3   3       62.50       78.93     20.11 o 
  13   3   3      128.22      167.17     20.06 o 
   0   4   3     4100.61     4335.07     46.19 o 
   1   4   3     1663.23     1596.41     19.96 o 
   2   4   3       11.19       24.88      8.20 o 
   3   4   3      473.87      441.21     14.42 o 
   4   4   3     1074.81     1065.03     20.25 o 
   5   4   3     2249.78     2275.14     29.08 o 
   6   4   3     2545.65     2458.53     31.32 o 
   7   4   3      903.01      920.55     25.54 o 
   8   4   3      351.40      358.71     21.58 o 
   9   4   3       69.95       67.00     16.51 o 
  10   4   3      290.87      271.50     24.66 o 
  11   4   3       70.41       87.43     19.70 o 
  12   4   3      146.02      197.94     22.58 o 
  13   4   3      385.18      427.91     24.71 o 
   1   5   3      831.44      840.95     17.04 o 
   2   5   3      517.13      485.40     15.59 o 
   3   5   3      771.80      703.93     18.21 o 
   4   5   3     1622.64     1608.47     24.91 o 
   5   5   3       52.21       58.89     10.21 o 
   6   5   3     4074.25     4124.90     41.39 o 
   7   5   3       41.38       57.40     13.57 o 
   8   5   3     1756.94     1681.79     35.72 o 
   9   5   3      203.72      212.84     19.60 o 
  10   5   3       33.90       39.61     17.27 o 
  11   5   3      272.44      318.18     26.43 o 
  12   5   3      100.49       94.17     19.65 o 
  13   5   3      156.47      156.92     26.12 o 
   0   6   3    19867.30    21162.54    133.84 o 
   1   6   3       95.82      104.50      9.03 o 
   2   6   3     6646.44     6877.64     46.19 o 
   3   6   3       95.30      109.65     10.98 o 
   4   6   3     2083.42     2140.97     30.47 o 
   5   6   3      296.53      296.74     14.30 o 
   6   6   3      801.49      793.97     21.38 o 
   7   6   3      200.42      249.62     17.78 o 
   8   6   3     4933.71     4900.50     56.45 o 
   9   6   3      691.99      648.53     26.30 o 
  10   6   3     2998.64     3010.68     60.37 o 
  11   6   3       17.52       20.91     16.13 o 
  12   6   3      796.50      838.36     40.74 o 
   1   7   3      447.22      476.79     14.90 o 
   2   7   3     1477.42     1492.53     23.61 o 
   3   7   3      488.49      491.37     17.38 o 
   4   7   3     4294.46     4200.20     42.92 o 
   5   7   3        6.16        9.05     10.84 o 
   6   7   3     4294.54     4174.41     47.52 o 
   7   7   3       11.16        9.66     13.32 o 
   8   7   3      891.29      863.65     28.11 o 
   9   7   3      154.88      137.20     17.93 o 
  10   7   3       23.65       40.27     15.76 o 
  11   7   3      287.30      291.89     28.20 o 
  12   7   3      215.73      246.07     29.74 o 
   0   8   3      216.45      226.44     20.46 o 
   1   8   3      400.20      388.03     14.05 o 
   2   8   3      623.87      608.98     17.86 o 
   3   8   3      681.01      668.59     22.79 o 
   4   8   3      176.19      163.88     14.42 o 
   5   8   3      682.79      680.12     23.32 o 
   6   8   3      391.47      395.66     20.29 o 
   7   8   3      693.69      688.64     25.57 o 
   8   8   3      255.97      275.00     19.06 o 
   9   8   3        1.20       15.22     12.74 o 
  10   8   3       80.56       69.08     26.28 o 
  11   8   3        0.72        0.20     21.06 o 
  12   8   3      290.29      301.15     30.59 o 
   1   9   3     1228.51     1179.26     27.08 o 
   2   9   3      213.35      194.28     12.53 o 
   3   9   3       95.50      108.66     11.78 o 
   4   9   3        0.17        4.04     10.44 o 
   5   9   3        0.07        1.84     10.88 o 
   6   9   3       31.88       75.83     13.22 o 
   7   9   3      139.70      155.37     18.91 o 
   8   9   3      230.55      229.95     20.01 o 
   9   9   3      422.14      403.49     32.88 o 
  10   9   3      796.99      774.63     45.10 o 
  11   9   3      105.65      182.10     26.03 o 
   0  10   3     3248.11     3356.12     63.33 o 
   1  10   3       13.93       21.54     10.81 o 
   2  10   3      760.41      722.71     23.03 o 
   3  10   3       68.59       82.51     16.31 o 
   4  10   3       90.69       89.61     15.13 o 
   5  10   3       81.85       66.50     14.75 o 
   6  10   3      372.97      388.91     22.41 o 
   7  10   3       30.41       36.10     16.93 o 
   8  10   3      195.75      223.32     23.24 o 
   9  10   3      185.29      183.17     25.51 o 
  10  10   3      137.46      138.96     29.48 o 
  11  10   3       53.78       82.45     18.15 o 
   1  11   3       18.46       32.81     13.10 o 
   2  11   3     2946.30     2868.99     48.17 o 
   3  11   3       32.08       34.61     14.92 o 
   4  11   3     3283.94     3125.78     53.09 o 
   5  11   3       21.55       25.32     14.20 o 
   6  11   3     1797.09     1739.56     46.90 o 
   7  11   3      356.62      344.72     26.17 o 
   8  11   3       16.97        9.48     14.08 o 
   9  11   3       15.90       23.82     23.37 o 
  10  11   3       69.64       55.87     28.60 o 
   0  12   3      815.59      778.22     48.14 o 
   1  12   3       13.07        4.36     15.48 o 
   2  12   3      543.05      509.93     29.33 o 
   3  12   3       15.20       22.86     12.17 o 
   4  12   3      112.41      101.01     17.34 o 
   5  12   3       43.40       71.48     18.96 o 
   6  12   3      151.76      178.26     25.49 o 
   7  12   3       32.88       58.90     18.14 o 
   8  12   3       87.18      119.91     42.37 o 
   9  12   3       12.16       11.48     23.87 o 
   1  13   3       74.23       71.85     17.39 o 
   2  13   3      286.04      306.25     25.45 o 
   3  13   3       11.55       29.84     16.10 o 
   4  13   3      464.86      466.73     36.55 o 
   5  13   3        0.83       16.32     18.73 o 
   6  13   3      982.39     1044.27     42.17 o 
   7  13   3      124.48       91.70     30.18 o 
   8  13   3       13.19       79.07     50.82 o 
   0  14   3      659.16      700.17     46.10 o 
   1  14   3       82.37       74.29     16.57 o 
   2  14   3      763.97      770.80     34.29 o 
   3  14   3       14.91        5.10     18.29 o 
   4  14   3       90.82      109.89     22.42 o 
   5  14   3       91.29      151.17     24.44 o 
   6  14   3      154.72      170.91     34.32 o 
   7  14   3       47.66      103.68     20.33 o 
   1  15   3      172.71      167.63     24.75 o 
   2  15   3      119.97      118.51     36.39 o 
   3  15   3        0.30        7.49     16.36 o 
   4  15   3        6.35       73.46     29.08 o 
   5  15   3       40.03      139.20     21.99 o 
   0  16   3      442.62      379.69     54.63 o 
   1  16   3      266.24      384.67     26.70 o 
   2  16   3       74.85       80.43     21.80 o 
   3  16   3       83.82      136.62     17.44 o 
   0   0   4       42.42       61.76     13.69 o 
   1   0   4     3785.90     4025.97     41.50 o 
   2   0   4    32479.25    35268.66    192.33 o 
   3   0   4     3288.33     3185.49     37.62 o 
   4   0   4      422.05      397.59     23.96 o 
   5   0   4    13713.18    14286.23    113.07 o 
   6   0   4    20066.15    20724.26    150.97 o 
   7   0   4     1868.65     1822.42     50.10 o 
   8   0   4      409.65      409.11     33.22 o 
   9   0   4      609.55      653.73     40.22 o 
  10   0   4     1345.47     1257.79     58.49 o 
  11   0   4        1.11       24.20     28.34 o 
  12   0   4      986.59     1034.10     56.60 o 
  13   0   4      554.77      584.16     47.07 o 
   1   1   4    13131.62    14418.52     71.70 o 
   2   1   4    12205.55    12707.48     65.60 o 
   3   1   4     1145.63     1158.50     18.41 o 
   4   1   4        4.91        6.23      8.48 o 
   5   1   4     1343.42     1306.98     26.17 o 
   6   1   4      408.24      363.49     18.91 o 
   7   1   4      604.48      639.55     24.78 o 
   8   1   4      492.14      535.55     26.14 o 
   9   1   4     2133.80     2057.15     42.04 o 
  10   1   4     1325.20     1290.70     41.52 o 
  11   1   4      664.50      621.63     34.17 o 
  12   1   4      178.04      184.67     23.72 o 
  13   1   4      691.80      739.56     33.95 o 
   0   2   4    19842.32    22449.75    135.02 o 
   1   2   4      296.13      316.91     11.20 o 
   2   2   4      840.25      805.55     16.91 o 
   3   2   4     1321.79     1305.88     19.59 o 
   4   2   4       62.87       35.71      7.47 o 
   5   2   4     2014.71     2024.93     27.93 o 
   6   2   4     1331.81     1306.77     24.53 o 
   7   2   4     1692.82     1613.67     34.28 o 
   8   2   4     4684.36     4559.89     55.83 o 
   9   2   4      842.70      829.46     30.05 o 
  10   2   4     1553.84     1424.55     42.58 o 
  11   2   4      771.86      800.39     36.33 o 
  12   2   4     2005.54     1967.52     50.61 o 
  13   2   4      216.53      239.47     21.60 o 
   1   3   4     2563.33     2651.22     23.22 o 
   2   3   4     3436.55     3618.18     27.35 o 
   3   3   4      300.60      326.46     12.88 o 
   4   3   4    14836.80    15891.45     72.14 o 
   5   3   4      959.02      940.63     19.04 o 
   6   3   4        0.03      -10.98     11.49 o 
   7   3   4       28.12       16.25     13.44 o 
   8   3   4      431.85      438.89     23.51 o 
   9   3   4      642.65      633.34     26.81 o 
  10   3   4      400.42      396.92     28.78 o 
  11   3   4      305.40      363.99     27.78 o 
  12   3   4     1755.61     1724.11     47.16 o 
  13   3   4      545.16      558.84     30.60 o 
   0   4   4     1151.77     1166.26     21.41 o 
   1   4   4       16.48       12.17      7.04 o 
   2   4   4     3979.83     4026.61     32.50 o 
   3   4   4     1125.30     1075.65     19.27 o 
   4   4   4      695.64      644.34     17.11 o 
   5   4   4     3891.95     3973.27     37.79 o 
   6   4   4     5290.23     5339.57     47.15 o 
   7   4   4       50.78       59.99     14.74 o 
   8   4   4      526.41      521.94     24.45 o 
   9   4   4      544.42      574.63     29.03 o 
  10   4   4      501.12      476.06     29.52 o 
  11   4   4        6.61       13.59     16.17 o 
  12   4   4      359.67      366.85     29.38 o 
  13   4   4      137.69      128.04     23.00 o 
   1   5   4     3049.63     3059.77     27.57 o 
   2   5   4    10356.95    10472.41     56.38 o 
   3   5   4      223.46      205.71     12.05 o 
   4   5   4        0.50       -6.38      7.11 o 
   5   5   4       41.23       34.60      9.33 o 
   6   5   4     2189.79     2102.36     30.83 o 
   7   5   4      212.53      248.85     16.85 o 
   8   5   4     2492.65     2474.02     41.85 o 
   9   5   4     1057.13     1055.66     30.34 o 
  10   5   4     5170.00     5190.83     71.43 o 
  11   5   4       42.68       46.23     21.57 o 
  12   5   4      137.59      124.32     24.32 o 
  13   5   4        1.70       22.73     14.27 o 
   0   6   4     3724.05     4039.67     53.28 o 
   1   6   4      488.88      490.11     13.78 o 
   2   6   4     1474.81     1454.54     22.37 o 
   3   6   4      642.89      643.12     18.51 o 
   4   6   4      201.39      234.44     14.42 o 
   5   6   4      105.77      110.38     13.48 o 
   6   6   4      785.58      816.11     21.73 o 
   7   6   4       27.56       34.20     11.94 o 
   8   6   4      108.19      137.32     17.73 o 
   9   6   4       23.33       34.20     14.56 o 
  10   6   4       28.44       34.47     16.58 o 
  11   6   4        4.09        1.31     23.95 o 
  12   6   4      502.61      486.40     32.86 o 
   1   7   4      299.98      297.73     11.67 o 
   2   7   4      329.70      333.00     13.65 o 
   3   7   4      609.09      578.84     18.72 o 
   4   7   4    18964.16    19343.58     97.99 o 
   5   7   4       70.98       50.95     13.19 o 
   6   7   4       48.25       54.48     13.33 o 
   7   7   4      459.58      465.74     23.01 o 
   8   7   4      781.29      748.71     27.93 o 
   9   7   4       15.06        8.28     16.43 o 
  10   7   4      653.13      633.11     31.83 o 
  11   7   4      101.03      100.80     22.35 o 
  12   7   4     1247.18     1241.32     44.09 o 
   0   8   4     8941.46     9380.55    123.36 o 
   1   8   4      302.87      308.08     16.01 o 
   2   8   4      376.62      368.59     14.83 o 
   3   8   4      713.93      708.82     22.70 o 
   4   8   4     1188.29     1102.89     26.20 o 
   5   8   4      198.16      182.14     16.07 o 
   6   8   4      232.65      262.13     17.76 o 
   7   8   4     1169.17     1121.31     30.18 o 
   8   8   4     2482.54     2401.64     48.78 o 
   9   8   4       25.95       56.68     16.74 o 
  10   8   4      124.90      101.81     21.58 o 
  11   8   4       13.06       -4.87     21.35 o 
   1   9   4      144.70      154.26     14.33 o 
   2   9   4     1523.46     1501.83     29.49 o 
   3   9   4      818.21      820.87     22.08 o 
   4   9   4      530.61      515.59     20.85 o 
   5   9   4       60.37       56.92     13.01 o 
   6   9   4      503.19      530.53     23.89 o 
   7   9   4       17.02       40.76     14.38 o 
   8   9   4     1131.94     1141.93     38.74 o 
   9   9   4        0.87       18.45     18.81 o 
  10   9   4     2260.07     2128.67     61.17 o 
  11   9   4      475.50      430.16     37.14 o 
   0  10   4     1539.61     1437.41     45.15 o 
   1  10   4      288.50      292.85     18.15 o 
   2  10   4     5020.42     4930.28     58.57 o 
   3  10   4        2.06       22.99      9.29 o 
   4  10   4      170.45      181.40     19.34 o 
   5  10   4      228.37      234.96     18.65 o 
   6  10   4     3649.47     3546.79     57.30 o 
   7  10   4      737.39      733.06     33.02 o 
   8  10   4        0.36       14.24     17.09 o 
   9  10   4      548.61      534.91     34.84 o 
  10  10   4      474.35      472.29     33.30 o 
   1  11   4      806.12      796.68     28.83 o 
   2  11   4      554.34      590.60     26.38 o 
   3  11   4     1370.43     1333.97     36.04 o 
   4  11   4     1634.29     1545.61     39.12 o 
   5  11   4        1.56       14.49     16.74 o 
   6  11   4      126.18      141.26     23.10 o 
   7  11   4       38.19       83.96     20.61 o 
   8  11   4      119.92      115.01     18.20 o 
   9  11   4      143.78      126.36     22.67 o 
  10  11   4      556.28      577.57     34.00 o 
   0  12   4     6843.10     6929.34    216.70 o 
   1  12   4      278.72      278.98     23.68 o 
   2  12   4      263.99      292.19     20.44 o 
   3  12   4     1986.50     1807.25     48.05 o 
   4  12   4      417.95      446.13     30.56 o 
   5  12   4      874.49      865.13     38.06 o 
   6  12   4      501.82      575.31     35.88 o 
   7  12   4     1451.64     1401.35     47.50 o 
   8  12   4     3326.96     3250.07     72.01 o 
   9  12   4       72.23      108.35     60.64 o 
   1  13   4     1317.94     1222.24     38.83 o 
   2  13   4       96.92      111.12     24.28 o 
   3  13   4     1088.60     1045.36     45.68 o 
   4  13   4     2366.85     2269.46     62.05 o 
   5  13   4       25.89       60.27     21.15 o 
   6  13   4      168.93      221.03     24.15 o 
   7  13   4      175.85      224.12     21.74 o 
   8  13   4       37.06       89.86     34.21 o 
   0  14   4      713.47      733.97     44.82 o 
   1  14   4      260.63      269.42     28.42 o 
   2  14   4     2224.14     2106.36     59.22 o 
   3  14   4      101.04      122.45     25.51 o 
   4  14   4        2.60       16.27     19.82 o 
   5  14   4      197.26      224.75     26.31 o 
   6  14   4     2180.49     2191.19     63.44 o 
   7  14   4      535.26      653.58     45.22 o 
   1  15   4       86.75       92.77     26.63 o 
   2  15   4     2411.67     2300.45     62.12 o 
   3  15   4      313.67      324.38     31.22 o 
   4  15   4       36.09       51.94     29.51 o 
   5  15   4        8.67      121.08     22.15 o 
   0  16   4      196.20      253.87     55.91 o 
   1  16   4       77.46      111.46     23.28 o 
   2  16   4       48.56       85.98     19.83 o 
   1   1   5      493.73      503.18     14.16 o 
   2   1   5     4446.79     4728.58     30.19 o 
   3   1   5      944.40      961.62     19.36 o 
   4   1   5        4.43        1.28      7.43 o 
   5   1   5     1404.33     1405.14     23.16 o 
   6   1   5     2243.24     2221.18     35.14 o 
   7   1   5       93.22       88.02     15.80 o 
   8   1   5       69.07       76.71     17.42 o 
   9   1   5      240.58      264.44     22.51 o 
  10   1   5      783.27      764.31     34.64 o 
  11   1   5        1.97        9.72     17.62 o 
  12   1   5      563.35      562.55     31.27 o 
  13   1   5      128.55      138.62     18.35 o 
   0   2   5      751.12      841.22     20.61 o 
   1   2   5      189.14      221.74     10.50 o 
   2   2   5     2198.43     2354.86     25.76 o 
   3   2   5      912.74      910.68     16.96 o 
   4   2   5        3.01        2.29      6.42 o 
   5   2   5      100.45       80.06     11.63 o 
   6   2   5       68.10       71.68     13.90 o 
   7   2   5      180.58      192.54     17.75 o 
   8   2   5      929.73      891.74     30.21 o 
   9   2   5        1.97       23.71     15.36 o 
  10   2   5        0.09       -0.61     14.86 o 
  11   2   5      133.62      148.50     21.34 o 
  12   2   5      245.41      297.41     24.85 o 
  13   2   5       12.11       44.84     16.60 o 
   1   3   5      632.08      607.31     15.18 o 
   2   3   5     5356.91     5597.08     40.47 o 
   3   3   5      150.70      196.69      9.77 o 
   4   3   5    10591.42    10824.13     57.95 o 
   5   3   5        0.61        0.35      6.11 o 
   6   3   5     2804.44     2659.32     35.13 o 
   7   3   5      112.44       89.10     15.89 o 
   8   3   5       22.98       37.04     15.47 o 
   9   3   5      426.46      471.56     25.82 o 
  10   3   5      251.68      243.54     24.40 o 
  11   3   5        0.41       19.39     16.34 o 
  12   3   5      260.29      256.09     27.87 o 
  13   3   5        4.53       29.64     24.04 o 
   0   4   5    21324.34    23258.19    204.59 o 
   1   4   5      200.93      189.08      8.42 o 
   2   4   5    11677.23    11748.60     59.85 o 
   3   4   5      794.07      720.41     15.56 o 
   4   4   5      402.57      410.22     13.99 o 
   5   4   5      613.91      637.07     17.75 o 
   6   4   5     2922.07     2743.19     36.71 o 
   7   4   5      285.89      281.51     19.37 o 
   8   4   5     2150.17     2177.24     40.24 o 
   9   4   5        2.75        5.35     13.25 o 
  10   4   5     1084.81     1039.51     33.19 o 
  11   4   5      328.48      318.75     29.17 o 
  12   4   5     1528.46     1462.11     45.92 o 
  13   4   5        9.31       35.01     16.80 o 
   1   5   5       36.00       29.03      6.08 o 
   2   5   5      937.10      930.11     17.47 o 
   3   5   5        9.99       11.44      8.14 o 
   4   5   5     4597.83     4621.03     43.24 o 
   5   5   5      245.30      246.27     13.68 o 
   6   5   5      630.00      654.35     21.79 o 
   7   5   5        9.90       29.66     13.09 o 
   8   5   5      631.03      614.39     24.93 o 
   9   5   5        9.94       12.46     17.27 o 
  10   5   5      557.06      555.61     31.71 o 
  11   5   5       15.89       -0.34     36.19 o 
  12   5   5       19.05       52.45     20.41 o 
   0   6   5        6.08        0.26     10.80 o 
   1   6   5        5.26       -1.99      5.19 o 
   2   6   5      681.97      630.23     16.19 o 
   3   6   5      648.33      622.57     18.10 o 
   4   6   5       94.90       80.09     11.35 o 
   5   6   5      115.10      112.24     11.17 o 
   6   6   5      288.00      319.01     15.29 o 
   7   6   5      136.04      139.02     16.72 o 
   8   6   5      661.15      663.63     31.25 o 
   9   6   5       75.72       69.44     18.07 o 
  10   6   5       84.21       83.78     19.75 o 
  11   6   5      445.86      438.78     37.20 o 
  12   6   5      284.28      275.03     27.41 o 
   1   7   5        5.11        7.15      5.21 o 
   2   7   5      705.41      658.58     17.09 o 
   3   7   5       52.82       46.41      9.30 o 
   4   7   5      379.26      413.04     17.95 o 
   5   7   5       78.21       56.48     11.12 o 
   6   7   5      654.37      611.64     22.12 o 
   7   7   5       24.75        7.00     17.22 o 
   8   7   5     1059.63     1004.52     34.86 o 
   9   7   5       17.81       31.32     15.77 o 
  10   7   5      325.44      323.69     26.11 o 
  11   7   5       36.73       28.70     23.69 o 
  12   7   5       78.23       79.98     26.30 o 
   0   8   5    12257.93    12447.48    147.34 o 
   1   8   5        0.79       -5.55      8.94 o 
   2   8   5     2615.15     2620.31     31.71 o 
   3   8   5      671.23      692.42     21.66 o 
   4   8   5      318.09      315.55     16.99 o 
   5   8   5      689.42      651.01     25.83 o 
   6   8   5       15.31       30.26     14.44 o 
   7   8   5        0.15       19.50     14.62 o 
   8   8   5     3793.24     3657.85     60.10 o 
   9   8   5       72.79       93.96     18.77 o 
  10   8   5      971.73      999.37     37.01 o 
  11   8   5      179.88      189.54     30.11 o 
   1   9   5      492.47      473.01     25.01 o 
   2   9   5     3439.15     3263.53     41.16 o 
   3   9   5      578.92      562.22     18.89 o 
   4   9   5     1949.03     1920.04     32.84 o 
   5   9   5      342.20      322.73     20.75 o 
   6   9   5     4580.59     4430.39     59.12 o 
   7   9   5      142.30      166.30     18.41 o 
   8   9   5     1057.63      976.41     34.18 o 
   9   9   5      114.18      144.63     23.19 o 
  10   9   5      214.16      246.55     26.85 o 
  11   9   5       67.08      106.17     23.49 o 
   0  10   5      435.42      416.08     29.56 o 
   1  10   5       14.62        2.81     10.59 o 
   2  10   5       10.92       11.00     10.33 o 
   3  10   5       38.61       45.30     11.01 o 
   4  10   5      364.23      376.32     21.62 o 
   5  10   5        0.04       19.04     13.31 o 
   6  10   5      258.92      239.69     23.29 o 
   7  10   5       12.88       32.24     16.09 o 
   8  10   5      125.56      131.29     21.00 o 
   9  10   5       17.37       30.81     18.62 o 
  10  10   5      336.06      347.64     34.20 o 
   1  11   5      105.19      109.60     15.74 o 
   2  11   5      759.01      735.60     27.45 o 
   3  11   5       17.50       14.56     16.90 o 
   4  11   5      827.38      791.24     35.86 o 
   5  11   5      114.45      118.37     21.46 o 
   6  11   5       85.91       93.30     21.36 o 
   7  11   5       89.78      101.57     20.06 o 
   8  11   5      433.55      471.53     36.71 o 
   9  11   5      166.93      195.70     27.39 o 
   0  12   5      317.63      318.16     33.27 o 
   1  12   5       11.05       11.30     12.82 o 
   2  12   5       13.53       15.30     15.47 o 
   3  12   5        7.59        3.56     16.15 o 
   4  12   5       73.11       87.53     20.10 o 
   5  12   5        0.16       22.78     17.63 o 
   6  12   5      237.11      261.11     27.12 o 
   7  12   5        7.76       28.58     17.37 o 
   8  12   5       29.67      100.69     26.83 o 
   9  12   5       55.83       74.96     19.22 o 
   1  13   5      228.97      197.62     25.21 o 
   2  13   5       89.07       92.49     22.62 o 
   3  13   5       57.81       74.70     21.04 o 
   4  13   5      467.97      497.57     37.00 o 
   5  13   5      139.55      158.63     21.64 o 
   6  13   5      652.38      741.42     42.15 o 
   7  13   5       54.33      110.18     19.89 o 
   8  13   5        0.03       52.56     14.74 o 
   0  14   5       81.89       67.58     38.83 o 
   1  14   5       22.59       19.05     22.54 o 
   2  14   5       57.61       90.52     27.05 o 
   3  14   5      309.87      317.00     30.89 o 
   4  14   5      122.07      130.53     23.49 o 
   5  14   5       13.43       50.51     16.03 o 
   6  14   5      474.37      630.97     35.90 o 
   1  15   5        4.83       14.55     22.97 o 
   2  15   5      765.91      855.82     50.03 o 
   3  15   5       64.65       66.04     23.31 o 
   4  15   5       60.51       98.82     23.75 o 
   0  16   5     3532.29     3333.82    118.54 o 
   1  16   5       19.88       80.35     29.75 o 
   0   0   6     3003.89     2864.14     48.45 o 
   1   0   6     7006.54     7051.18     53.02 o 
   2   0   6    26033.88    28290.92    136.26 o 
   3   0   6      971.87     1062.48     24.93 o 
   4   0   6        0.56       21.09      8.28 o 
   5   0   6     7918.72     7849.69     81.72 o 
   6   0   6     5159.20     4985.25     70.64 o 
   7   0   6     1689.37     1658.02     48.29 o 
   8   0   6      409.00      396.10     33.31 o 
   9   0   6     5201.71     5200.01     88.75 o 
  10   0   6     1025.97      972.43     46.23 o 
  11   0   6      862.92      813.91     51.17 o 
  12   0   6     1211.71     1181.15     63.55 o 
  13   0   6      409.70      374.05     48.51 o 
   1   1   6     8705.60     8888.70     57.42 o 
   2   1   6     4129.38     4184.55     34.30 o 
   3   1   6      211.79      221.14     10.19 o 
   4   1   6     3520.45     3630.23     31.49 o 
   5   1   6     1480.80     1392.35     23.51 o 
   6   1   6      526.91      523.46     20.94 o 
   7   1   6        8.25       19.96     13.80 o 
   8   1   6      402.08      393.80     23.17 o 
   9   1   6     2742.01     2673.99     46.30 o 
  10   1   6        4.21       39.98     14.95 o 
  11   1   6        0.77       20.10     16.40 o 
  12   1   6        1.35       36.74     18.14 o 
  13   1   6      723.00      735.29     42.60 o 
   0   2   6      308.95      269.43     14.48 o 
   1   2   6     1288.17     1290.21     20.50 o 
   2   2   6       85.34      100.42     10.53 o 
   3   2   6     8410.22     8701.91     53.29 o 
   4   2   6      217.47      192.79     10.55 o 
   5   2   6    10121.19     9809.34     61.49 o 
   6   2   6      180.72      199.59     15.29 o 
   7   2   6        0.04      -12.95     12.95 o 
   8   2   6     2226.15     2048.93     39.52 o 
   9   2   6      179.86      176.76     24.49 o 
  10   2   6       94.01       97.55     17.49 o 
  11   2   6      499.95      485.49     45.31 o 
  12   2   6      459.26      474.26     32.71 o 
  13   2   6     2782.64     2791.09     62.54 o 
   1   3   6    13541.63    13834.96     63.97 o 
   2   3   6      253.81      245.42     12.32 o 
   3   3   6     1681.45     1758.73     25.61 o 
   4   3   6     1393.82     1338.68     20.64 o 
   5   3   6     2127.74     2164.30     27.31 o 
   6   3   6        7.44       19.75     11.25 o 
   7   3   6      850.53      858.87     27.06 o 
   8   3   6      318.42      351.73     22.30 o 
   9   3   6     4145.44     4141.49     55.78 o 
  10   3   6       80.69       79.62     19.20 o 
  11   3   6       54.26       83.25     26.23 o 
  12   3   6      647.29      619.13     33.81 o 
  13   3   6      208.71      244.73     21.65 o 
   0   4   6      432.50      446.56     15.56 o 
   1   4   6     2400.89     2269.96     24.75 o 
   2   4   6     2672.82     2662.06     28.50 o 
   3   4   6      119.37      113.91     11.06 o 
   4   4   6       72.92       83.57      8.76 o 
   5   4   6     3994.03     3933.45     39.60 o 
   6   4   6      340.37      351.27     16.24 o 
   7   4   6     1151.77     1117.82     30.98 o 
   8   4   6      357.19      332.40     24.76 o 
   9   4   6     1878.28     1802.69     41.98 o 
  10   4   6      208.11      168.64     21.34 o 
  11   4   6      149.55      191.08     23.29 o 
  12   4   6      325.35      311.46     29.58 o 
   1   5   6      144.72      154.70      9.10 o 
   2   5   6     4802.71     4820.88     43.28 o 
   3   5   6     2395.42     2324.59     34.24 o 
   4   5   6      439.43      438.52     13.76 o 
   5   5   6     1944.92     1888.18     27.62 o 
   6   5   6     3020.28     2988.54     39.04 o 
   7   5   6     1494.61     1399.74     35.41 o 
   8   5   6      865.77      807.81     30.15 o 
   9   5   6     1584.86     1499.93     42.13 o 
  10   5   6     1303.11     1261.70     42.82 o 
  11   5   6      586.54      605.79     36.60 o 
  12   5   6      252.44      235.67     26.45 o 
   0   6   6       41.07       29.15     11.17 o 
   1   6   6     2954.67     3023.80     32.38 o 
   2   6   6        0.14       -4.86      8.26 o 
   3   6   6      150.56      153.41     14.21 o 
   4   6   6      396.31      388.12     14.87 o 
   5   6   6      327.96      336.21     20.19 o 
   6   6   6       29.41       21.58     15.33 o 
   7   6   6      483.26      465.70     27.62 o 
   8   6   6       85.06      101.09     19.72 o 
   9   6   6      111.84      122.78     20.73 o 
  10   6   6      102.38      132.78     20.65 o 
  11   6   6      268.99      252.79     28.33 o 
  12   6   6       40.10       46.41     17.53 o 
   1   7   6     2184.57     2140.75     25.78 o 
   2   7   6      246.97      267.53     11.72 o 
   3   7   6     4817.38     4772.05     43.55 o 
   4   7   6     6302.05     6345.51     69.30 o 
   5   7   6     1857.69     1737.77     35.88 o 
   6   7   6       48.76       55.89     16.50 o 
   7   7   6      377.49      347.59     26.46 o 
   8   7   6      213.39      241.97     23.57 o 
   9   7   6     1922.17     1873.03     46.44 o 
  10   7   6       54.67       59.98     18.60 o 
  11   7   6      926.36      937.00     40.19 o 
  12   7   6      413.89      419.54     27.77 o 
   0   8   6     4325.45     4265.26     90.60 o 
   1   8   6      654.39      629.49     20.21 o 
   2   8   6      595.76      591.92     16.45 o 
   3   8   6       38.85       47.90     13.29 o 
   4   8   6       91.89      103.47     15.48 o 
   5   8   6     1354.87     1276.34     32.90 o 
   6   8   6      254.15      261.73     21.48 o 
   7   8   6     2076.84     2045.60     42.96 o 
   8   8   6      349.07      362.72     25.84 o 
   9   8   6        0.38       11.85     14.89 o 
  10   8   6      228.22      241.28     25.53 o 
  11   8   6        4.05       20.21     18.20 o 
   1   9   6      433.90      422.80     18.79 o 
   2   9   6      124.97      135.53     16.57 o 
   3   9   6     3029.48     2919.39     46.42 o 
   4   9   6       62.46       61.86     13.04 o 
   5   9   6      523.00      511.86     23.70 o 
   6   9   6      247.77      270.49     20.87 o 
   7   9   6      865.11      913.79     31.22 o 
   8   9   6       56.27       70.46     16.02 o 
   9   9   6      267.81      283.07     22.46 o 
  10   9   6      574.03      573.24     35.68 o 
  11   9   6     1308.62     1327.56     50.98 o 
   0  10   6       14.66       17.05     14.72 o 
   1  10   6     5954.32     5931.34     57.75 o 
   2  10   6      557.51      520.16     24.71 o 
   3  10   6      558.85      535.19     27.62 o 
   4  10   6      123.58      117.07     16.42 o 
   5  10   6      371.18      385.87     23.92 o 
   6  10   6     1430.02     1332.00     38.19 o 
   7  10   6     3398.61     3308.06     61.26 o 
   8  10   6      107.77      114.59     21.86 o 
   9  10   6      128.92      128.14     20.82 o 
  10  10   6      240.25      284.02     25.47 o 
   1  11   6      229.06      253.03     19.41 o 
   2  11   6       44.32       72.80     15.83 o 
   3  11   6     3133.69     2986.77     57.83 o 
   4  11   6      287.80      303.86     26.89 o 
   5  11   6      445.53      456.05     30.63 o 
   6  11   6      116.57      155.62     23.04 o 
   7  11   6       64.84      112.17     20.19 o 
   8  11   6       21.07       80.74     19.77 o 
   9  11   6        5.79       15.03     17.02 o 
   0  12   6     5783.43     5979.70    128.62 o 
   1  12   6      587.98      614.69     35.26 o 
   2  12   6      485.77      527.02     29.88 o 
   3  12   6       79.53       90.68     20.01 o 
   4  12   6       24.42       30.45     15.97 o 
   5  12   6      587.40      637.17     33.09 o 
   6  12   6        1.35       36.46     15.93 o 
   7  12   6     2979.33     2919.32     65.48 o 
   8  12   6     1702.05     1727.10     56.57 o 
   1  13   6        5.26       -1.87     22.88 o 
   2  13   6      173.42      182.61     32.94 o 
   3  13   6     1679.81     1540.27     50.84 o 
   4  13   6      893.78      906.97     38.26 o 
   5  13   6       39.93       97.67     17.28 o 
   6  13   6      847.01      895.92     38.09 o 
   7  13   6        3.69       37.12     19.93 o 
   0  14   6       26.81       26.30     43.40 o 
   1  14   6     2787.41     2679.93     76.01 o 
   2  14   6      144.99      144.63     31.40 o 
   3  14   6       93.18       93.68     28.33 o 
   4  14   6       49.86       88.29     29.19 o 
   5  14   6      106.08      166.16     23.67 o 
   6  14   6      777.10      990.07     63.23 o 
   1  15   6      318.44      353.27     38.65 o 
   2  15   6      711.63      729.18     49.20 o 
   3  15   6     1613.92     1584.83     61.40 o 
   4  15   6       86.11       86.90     23.42 o 
   1   1   7     1841.66     1746.67     19.93 o 
   2   1   7      674.92      611.28     16.97 o 
   3   1   7     1569.89     1592.06     20.83 o 
   4   1   7     3603.12     3637.76     32.04 o 
   5   1   7      928.26      910.72     17.79 o 
   6   1   7     1241.00     1126.15     26.22 o 
   7   1   7      423.31      449.51     21.33 o 
   8   1   7      445.19      438.89     22.77 o 
   9   1   7      524.01      505.98     24.27 o 
  10   1   7      380.23      386.53     26.64 o 
  11   1   7       78.65       75.96     21.42 o 
  12   1   7      468.94      442.92     36.67 o 
  13   1   7       28.83       50.17     17.77 o 
   0   2   7     2176.96     2065.12     30.19 o 
   1   2   7        6.35        1.44      7.56 o 
   2   2   7      640.02      599.48     16.97 o 
   3   2   7     2135.69     2152.64     28.41 o 
   4   2   7      592.26      597.88     14.02 o 
   5   2   7     1699.53     1633.32     23.65 o 
   6   2   7       23.36       22.23     10.75 o 
   7   2   7       83.24       76.16     14.11 o 
   8   2   7     1206.53     1133.01     30.70 o 
   9   2   7       21.62        6.63     16.49 o 
  10   2   7      781.42      736.80     31.16 o 
  11   2   7        5.08        5.96     17.02 o 
  12   2   7       70.85       90.32     18.77 o 
  13   2   7       91.91      122.52     20.56 o 
   1   3   7      393.49      415.59     14.25 o 
   2   3   7       93.23      104.60     10.20 o 
   3   3   7      110.42      108.57     11.59 o 
   4   3   7     1624.57     1638.18     27.27 o 
   5   3   7      351.29      360.70     12.28 o 
   6   3   7      922.03      898.81     21.77 o 
   7   3   7        1.48      -15.54     15.54 o 
   8   3   7      210.58      225.04     22.15 o 
   9   3   7      140.65      118.73     21.11 o 
  10   3   7      125.88      128.40     18.90 o 
  11   3   7      297.99      281.37     37.70 o 
  12   3   7       74.17       49.68     18.15 o 
   0   4   7      215.12      194.23     16.50 o 
   1   4   7      209.43      228.43     11.00 o 
   2   4   7      580.56      626.25     17.61 o 
   3   4   7       69.97       69.96     10.63 o 
   4   4   7      903.48      871.70     22.54 o 
   5   4   7      302.30      296.44     15.98 o 
   6   4   7     1351.50     1316.21     30.68 o 
   7   4   7      288.05      287.13     22.57 o 
   8   4   7       14.05       -0.60     17.12 o 
   9   4   7      422.27      442.36     27.85 o 
  10   4   7       27.08       29.43     14.32 o 
  11   4   7     1200.59     1190.19     50.21 o 
  12   4   7      258.22      246.55     49.24 o 
   1   5   7     2134.03     2107.30     24.58 o 
   2   5   7       63.44       50.77      8.78 o 
   3   5   7     1585.84     1513.96     25.50 o 
   4   5   7      773.09      697.13     21.11 o 
   5   5   7       14.89       20.89      9.63 o 
   6   5   7     1750.60     1708.20     34.76 o 
   7   5   7      104.74      103.95     19.55 o 
   8   5   7      958.81      953.77     35.70 o 
   9   5   7      251.09      265.52     25.25 o 
  10   5   7        1.02        5.30     17.01 o 
  11   5   7      486.55      481.11     34.92 o 
  12   5   7       82.05       97.95     21.43 o 
   0   6   7     4382.47     4314.84     45.40 o 
   1   6   7      101.02      117.22      9.95 o 
   2   6   7     4116.16     4113.33     42.36 o 
   3   6   7     5130.69     4973.40     50.03 o 
   4   6   7      901.17      827.21     25.92 o 
   5   6   7     3407.05     3241.33     45.78 o 
   6   6   7      678.07      684.25     28.30 o 
   7   6   7      915.16      896.77     34.77 o 
   8   6   7     1706.09     1610.72     42.98 o 
   9   6   7      128.42      108.39     20.24 o 
  10   6   7     2491.42     2337.64     55.34 o 
  11   6   7      177.76      247.22     26.21 o 
  12   6   7      235.98      252.34     23.12 o 
   1   7   7     3194.38     3153.51     30.87 o 
   2   7   7      446.32      436.05     17.20 o 
   3   7   7      771.27      683.41     23.02 o 
   4   7   7     2217.51     2141.17     37.68 o 
   5   7   7        0.11       -6.67     13.19 o 
   6   7   7     1527.63     1470.93     37.08 o 
   7   7   7      185.06      189.35     22.70 o 
   8   7   7      504.44      486.25     29.24 o 
   9   7   7      800.51      768.72     33.76 o 
  10   7   7        7.00       52.02     16.61 o 
  11   7   7      450.54      489.19     30.15 o 
   0   8   7       37.72       25.29     13.20 o 
   1   8   7      410.34      375.56     20.59 o 
   2   8   7       48.54       55.32     13.87 o 
   3   8   7       20.16       20.70     10.53 o 
   4   8   7       66.35       90.12     14.80 o 
   5   8   7      141.46      131.64     16.89 o 
   6   8   7      141.99      163.78     18.82 o 
   7   8   7      952.11      936.21     31.13 o 
   8   8   7       49.59       42.80     16.46 o 
   9   8   7      321.11      350.34     25.75 o 
  10   8   7       14.39       51.30     15.50 o 
  11   8   7      281.72      325.48     25.90 o 
   1   9   7      105.47      105.31     15.08 o 
   2   9   7       40.94       40.68     14.40 o 
   3   9   7        8.11        3.88     12.46 o 
   4   9   7       34.90       34.60     16.66 o 
   5   9   7      626.86      622.99     24.91 o 
   6   9   7       70.81       64.85     14.47 o 
   7   9   7      159.69      195.02     20.70 o 
   8   9   7       29.79       50.33     15.31 o 
   9   9   7       59.16       84.79     14.99 o 
  10   9   7      298.94      349.82     28.79 o 
   0  10   7      764.88      634.81     43.40 o 
   1  10   7       26.32       24.02     13.04 o 
   2  10   7      560.63      553.34     25.23 o 
   3  10   7      530.02      537.29     25.23 o 
   4  10   7        7.69        0.44     12.25 o 
   5  10   7      266.96      260.61     24.80 o 
   6  10   7      441.33      494.71     32.71 o 
   7  10   7      613.65      599.76     30.67 o 
   8  10   7        0.49        5.57     15.50 o 
   9  10   7       68.02      107.65     22.71 o 
  10  10   7      230.59      241.00     22.48 o 
   1  11   7     1131.68     1041.86     36.28 o 
   2  11   7     1053.13     1010.76     31.30 o 
   3  11   7      386.56      367.50     22.39 o 
   4  11   7     2409.37     2264.35     52.16 o 
   5  11   7      129.43      152.20     21.94 o 
   6  11   7      176.77      171.01     25.46 o 
   7  11   7      144.65      161.05     23.76 o 
   8  11   7       42.40       93.28     20.47 o 
   9  11   7      854.87      837.71     43.21 o 
   0  12   7      218.02      248.11     33.84 o 
   1  12   7       56.95       73.33     15.91 o 
   2  12   7      287.35      253.34     29.13 o 
   3  12   7       35.06       51.41     21.14 o 
   4  12   7      165.09      158.17     22.10 o 
   5  12   7      200.78      202.93     23.93 o 
   6  12   7       45.62       36.00     17.56 o 
   7  12   7      107.67      126.80     20.22 o 
   8  12   7       57.43       74.12     15.83 o 
   1  13   7      245.38      242.23     34.36 o 
   2  13   7       14.99       17.14     24.97 o 
   3  13   7       31.80       89.72     22.74 o 
   4  13   7      783.22      841.63     42.78 o 
   5  13   7      179.87      246.85     23.71 o 
   6  13   7      362.21      417.90     30.03 o 
   7  13   7       51.78      125.51     19.93 o 
   0  14   7      157.05      130.44     45.95 o 
   1  14   7      119.47       95.92     28.15 o 
   2  14   7      821.30      797.99     50.89 o 
   3  14   7      365.57      339.23     38.72 o 
   4  14   7       10.96       18.80     24.57 o 
   5  14   7      123.38      194.51     34.15 o 
   1  15   7       46.31       43.62     21.11 o 
   2  15   7       29.83       74.76     26.22 o 
   3  15   7       39.12       94.13     39.52 o 
   0   0   8     8797.42     9159.56     99.06 o 
   1   0   8     4747.80     4462.78     62.31 o 
   2   0   8     3680.85     3596.59     53.61 o 
   3   0   8      819.07      761.31     23.18 o 
   4   0   8     3337.53     3338.42     46.16 o 
   5   0   8     1389.36     1324.71     30.40 o 
   6   0   8      399.91      389.56     24.59 o 
   7   0   8     1443.90     1410.34     43.25 o 
   8   0   8     1486.50     1413.34     46.09 o 
   9   0   8        4.13      -11.33     29.37 o 
  10   0   8      405.90      452.63     45.60 o 
  11   0   8     1626.43     1565.76     80.40 o 
  12   0   8     1610.36     1614.78     79.04 o 
   1   1   8      151.41      156.09      8.03 o 
   2   1   8     1983.78     1838.26     25.57 o 
   3   1   8     2118.46     2029.96     23.84 o 
   4   1   8      419.56      473.07     13.84 o 
   5   1   8      247.91      270.58     10.38 o 
   6   1   8     4028.90     3839.20     43.34 o 
   7   1   8      205.55      221.81     16.10 o 
   8   1   8     3733.19     3626.49     54.62 o 
   9   1   8       52.32       42.53     16.54 o 
  10   1   8      235.82      236.09     21.65 o 
  11   1   8      604.47      603.99     42.31 o 
  12   1   8      190.89      163.04     27.54 o 
   0   2   8     2048.79     2088.03     31.49 o 
   1   2   8      163.20      163.18     10.63 o 
   2   2   8     7286.65     7114.61     49.46 o 
   3   2   8        9.14        5.65      9.51 o 
   4   2   8     3920.85     3809.23     40.26 o 
   5   2   8     1767.59     1657.29     28.04 o 
   6   2   8     2803.76     2615.25     42.82 o 
   7   2   8     1641.06     1544.07     36.99 o 
   8   2   8      617.89      561.85     27.84 o 
   9   2   8       49.13       37.77     16.18 o 
  10   2   8     1413.30     1312.13     38.71 o 
  11   2   8       29.59       66.18     16.75 o 
  12   2   8     3261.67     3098.40     75.43 o 
   1   3   8      820.05      759.33     17.74 o 
   2   3   8     7857.95     7883.45     52.77 o 
   3   3   8      728.71      703.05     20.51 o 
   4   3   8       21.47       15.62     11.57 o 
   5   3   8        1.38       21.99      9.65 o 
   6   3   8     6857.54     6806.01     67.42 o 
   7   3   8      163.05      136.58     19.53 o 
   8   3   8     2402.40     2230.45     44.78 o 
   9   3   8      427.86      467.95     26.63 o 
  10   3   8      836.93      894.94     33.60 o 
  11   3   8      306.72      294.87     30.33 o 
  12   3   8        1.88       19.74     15.29 o 
   0   4   8     2704.46     2664.06     45.70 o 
   1   4   8     2692.55     2680.65     29.10 o 
   2   4   8     3246.68     3154.00     33.80 o 
   3   4   8        2.11        4.45      9.88 o 
   4   4   8      608.60      628.33     21.38 o 
   5   4   8      203.11      237.95     15.88 o 
   6   4   8     1153.95     1088.10     29.41 o 
   7   4   8      354.54      321.23     23.28 o 
   8   4   8     1157.32     1056.52     33.83 o 
   9   4   8       18.28       20.34     16.51 o 
  10   4   8      199.29      214.17     22.91 o 
  11   4   8      301.70      301.46     29.63 o 
  12   4   8      762.66      812.46     36.44 o 
   1   5   8      668.87      618.96     15.86 o 
   2   5   8      454.77      420.71     15.76 o 
   3   5   8     1295.91     1250.61     24.97 o 
   4   5   8     2204.83     2117.61     32.99 o 
   5   5   8      762.46      776.96     23.49 o 
   6   5   8      310.17      275.68     21.26 o 
   7   5   8     1430.61     1290.63     39.16 o 
   8   5   8     1309.34     1246.63     39.72 o 
   9   5   8        0.61        1.95     16.30 o 
  10   5   8      262.66      235.24     23.46 o 
  11   5   8      229.92      247.07     26.81 o 
  12   5   8      832.63      852.14     36.53 o 
   0   6   8     1173.62     1164.78     30.59 o 
   1   6   8      177.43      178.55      9.76 o 
   2   6   8     1003.72     1017.37     24.41 o 
   3   6   8      179.55      176.44     15.69 o 
   4   6   8       12.24       18.62     12.76 o 
   5   6   8      326.96      339.38     20.28 o 
   6   6   8     1454.68     1437.41     36.40 o 
   7   6   8      490.12      494.83     29.26 o 
   8   6   8     1148.00     1041.67     37.44 o 
   9   6   8      344.73      366.05     27.84 o 
  10   6   8        1.56       49.94     15.35 o 
  11   6   8        0.21       18.61     15.92 o 
   1   7   8     1624.59     1538.13     26.30 o 
   2   7   8     6129.64     5942.18     52.93 o 
   3   7   8      108.86      110.48     13.67 o 
   4   7   8      424.23      389.72     21.11 o 
   5   7   8       33.77       52.21     13.65 o 
   6   7   8      802.86      811.20     29.97 o 
   7   7   8      197.00      177.09     22.03 o 
   8   7   8      105.61      111.97     19.87 o 
   9   7   8     1531.77     1445.60     42.01 o 
  10   7   8     1390.63     1364.66     42.90 o 
  11   7   8       31.61       95.32     15.66 o 
   0   8   8      276.54      279.46     32.08 o 
   1   8   8      344.65      362.69     21.14 o 
   2   8   8      702.14      673.20     25.61 o 
   3   8   8     1087.29     1025.25     26.14 o 
   4   8   8       11.87       25.22     11.23 o 
   5   8   8      764.16      740.62     26.52 o 
   6   8   8     2464.91     2412.08     46.03 o 
   7   8   8       34.42       27.19     16.53 o 
   8   8   8      286.24      307.41     24.98 o 
   9   8   8        3.70       31.63     14.43 o 
  10   8   8       14.69       75.13     14.71 o 
   1   9   8       18.76       -4.34     15.21 o 
   2   9   8      181.03      194.36     18.37 o 
   3   9   8      225.33      240.97     19.39 o 
   4   9   8     3196.48     3007.65     55.19 o 
   5   9   8      510.24      504.60     26.27 o 
   6   9   8     1327.81     1259.69     34.59 o 
   7   9   8      162.65      201.42     20.44 o 
   8   9   8        3.74       52.66     19.35 o 
   9   9   8      222.57      229.36     20.05 o 
  10   9   8      720.08      731.82     45.44 o 
   0  10   8     9841.89     9646.09    133.28 o 
   1  10   8      402.79      348.33     26.07 o 
   2  10   8      222.66      227.32     23.20 o 
   3  10   8      428.56      387.08     22.59 o 
   4  10   8      201.41      219.47     19.75 o 
   5  10   8      106.21       97.55     18.52 o 
   6  10   8      407.59      406.71     30.56 o 
   7  10   8      202.46      196.47     24.08 o 
   8  10   8     3598.07     3397.13     78.18 o 
   9  10   8      540.03      596.99     35.25 o 
   1  11   8      278.49      279.18     24.33 o 
   2  11   8      272.14      303.48     24.94 o 
   3  11   8       48.97       71.42     17.69 o 
   4  11   8     3343.52     3323.77     56.89 o 
   5  11   8      166.95      192.69     33.52 o 
   6  11   8      189.22      230.11     24.74 o 
   7  11   8        3.95       14.25     15.91 o 
   8  11   8      108.43      148.84     21.49 o 
   0  12   8      820.58      811.73     48.12 o 
   1  12   8       65.20       79.99     17.66 o 
   2  12   8        8.40       33.96     20.19 o 
   3  12   8     1127.21     1045.59     47.97 o 
   4  12   8       25.16       30.11     20.25 o 
   5  12   8     1352.28     1328.36     54.15 o 
   6  12   8     1524.80     1526.01     46.66 o 
   7  12   8        2.00       45.10     28.69 o 
   1  13   8      761.59      731.33     48.04 o 
   2  13   8      179.27      237.90     28.89 o 
   3  13   8        7.70       74.47     25.77 o 
   4  13   8     1351.65     1305.56     55.24 o 
   5  13   8       13.04       55.78     32.15 o 
   6  13   8        1.76       62.12     19.22 o 
   0  14   8     6552.89     6486.02    163.79 o 
   1  14   8      131.46      121.63     29.60 o 
   2  14   8      109.33       80.57     27.03 o 
   3  14   8       33.99       45.38     30.29 o 
   4  14   8        0.12        4.42     35.92 o 
   5  14   8      140.41      176.51     33.37 o 
   1  15   8       15.43       50.36     27.25 o 
   2  15   8      164.46      177.31     38.87 o 
   1   1   9      832.56      819.08     15.83 o 
   2   1   9       24.74       17.55      8.53 o 
   3   1   9      184.39      206.58     16.34 o 
   4   1   9     1763.08     1742.17     29.15 o 
   5   1   9       25.76       25.07     10.83 o 
   6   1   9      365.88      354.11     21.34 o 
   7   1   9     1212.12     1206.26     33.17 o 
   8   1   9      112.91       89.51     15.89 o 
   9   1   9       45.30       60.55     21.95 o 
  10   1   9       65.79       50.60     20.50 o 
  11   1   9       31.48       32.78     21.22 o 
  12   1   9      410.26      440.17     37.24 o 
   0   2   9      133.85      142.73     12.03 o 
   1   2   9      453.80      475.11     15.89 o 
   2   2   9      432.18      422.68     16.42 o 
   3   2   9       24.36       42.49     11.02 o 
   4   2   9      190.78      171.96     15.13 o 
   5   2   9       82.22       59.54     15.58 o 
   6   2   9       98.23      108.00     17.65 o 
   7   2   9      156.99      144.18     19.02 o 
   8   2   9      129.67      145.13     19.06 o 
   9   2   9      759.00      812.06     30.87 o 
  10   2   9      172.77      194.65     24.93 o 
  11   2   9       43.25       36.79     21.10 o 
  12   2   9       36.77       35.21     18.56 o 
   1   3   9     3181.41     3095.74     33.01 o 
   2   3   9     1228.76     1203.45     23.58 o 
   3   3   9     1334.95     1224.30     25.66 o 
   4   3   9      874.91      830.57     23.43 o 
   5   3   9        5.63       19.00     10.47 o 
   6   3   9        4.14       23.77     15.72 o 
   7   3   9      723.05      685.83     29.05 o 
   8   3   9       44.38       27.70     15.18 o 
   9   3   9      955.12      943.09     32.78 o 
  10   3   9      157.13      191.44     21.58 o 
  11   3   9      704.66      703.89     37.43 o 
  12   3   9       50.14       79.68     22.25 o 
   0   4   9     1848.58     1797.48     40.69 o 
   1   4   9      491.75      482.91     16.14 o 
   2   4   9     1480.88     1438.90     25.47 o 
   3   4   9     3326.38     3192.60     38.22 o 
   4   4   9      448.01      433.46     19.75 o 
   5   4   9     4388.33     4172.63     49.36 o 
   6   4   9      275.41      341.18     22.99 o 
   7   4   9     1760.76     1711.35     39.82 o 
   8   4   9      312.67      317.67     23.55 o 
   9   4   9      100.22      104.32     20.31 o 
  10   4   9      361.95      358.86     28.37 o 
  11   4   9      194.81      208.51     28.29 o 
  12   4   9       15.06       42.12     19.42 o 
   1   5   9     1570.38     1512.04     23.24 o 
   2   5   9      335.71      300.35     14.78 o 
   3   5   9     1589.65     1467.37     27.84 o 
   4   5   9       25.14       14.15     11.38 o 
   5   5   9       82.82      112.70     13.78 o 
   6   5   9       70.33       56.71     14.68 o 
   7   5   9        2.28        0.63     16.93 o 
   8   5   9       45.77       42.43     18.44 o 
   9   5   9      787.49      781.37     34.23 o 
  10   5   9        4.61       43.23     21.85 o 
  11   5   9      702.77      704.92     32.97 o 
   0   6   9       49.58       67.59     22.80 o 
   1   6   9      138.91      141.45     11.77 o 
   2   6   9     1384.45     1287.03     29.39 o 
   3   6   9       51.24       40.23     12.91 o 
   4   6   9       37.47        7.14     12.34 o 
   5   6   9      308.65      311.82     23.87 o 
   6   6   9       49.41       56.03     15.40 o 
   7   6   9      891.41      846.17     34.62 o 
   8   6   9      480.41      466.08     29.80 o 
   9   6   9     1526.51     1475.50     42.64 o 
  10   6   9      545.92      572.44     28.94 o 
  11   6   9      243.14      255.33     20.89 o 
   1   7   9     1120.18     1051.88     33.70 o 
   2   7   9       61.33       59.96     10.18 o 
   3   7   9      541.03      500.10     21.24 o 
   4   7   9      107.07       94.33     14.85 o 
   5   7   9      394.34      401.58     23.57 o 
   6   7   9       88.07       89.28     16.91 o 
   7   7   9        0.61       -8.70     15.85 o 
   8   7   9      157.40      154.69     20.90 o 
   9   7   9      313.67      324.52     25.53 o 
  10   7   9       23.76       69.80     14.17 o 
  11   7   9      475.05      534.98     25.30 o 
   0   8   9       13.82        6.77     22.63 o 
   1   8   9      851.45      809.20     32.40 o 
   2   8   9      943.55      844.30     34.42 o 
   3   8   9     1964.30     1807.00     38.09 o 
   4   8   9       26.75       33.74     11.15 o 
   5   8   9     2673.90     2625.65     46.14 o 
   6   8   9      232.10      238.27     19.84 o 
   7   8   9     1539.89     1434.92     40.92 o 
   8   8   9      124.42      121.67     17.53 o 
   9   8   9        1.53       30.31     14.10 o 
  10   8   9      190.38      207.06     19.42 o 
   1   9   9     3612.52     3420.98     57.30 o 
   2   9   9        0.40        2.63     16.30 o 
   3   9   9      427.00      440.25     28.89 o 
   4   9   9      798.60      744.89     28.37 o 
   5   9   9        4.54        5.46     14.62 o 
   6   9   9      166.28      142.96     20.50 o 
   7   9   9     1026.80      962.14     33.70 o 
   8   9   9        1.49       34.44     13.81 o 
   9   9   9      858.33      938.68     32.70 o 
   0  10   9      199.78      193.36     31.96 o 
   1  10   9       34.75       29.97     17.30 o 
   2  10   9      269.99      294.92     25.73 o 
   3  10   9      163.06      149.07     21.14 o 
   4  10   9      174.40      167.10     21.72 o 
   5  10   9      294.68      323.11     23.32 o 
   6  10   9        8.75        8.55     12.93 o 
   7  10   9      183.58      174.08     21.03 o 
   8  10   9       52.42       68.52     22.77 o 
   9  10   9      108.84      139.39     25.34 o 
   1  11   9       39.44       45.10     17.73 o 
   2  11   9      667.90      656.57     32.44 o 
   3  11   9        0.74       16.69     15.82 o 
   4  11   9     1164.12     1078.66     38.30 o 
   5  11   9       82.29      124.52     27.11 o 
   6  11   9       30.48       86.79     21.98 o 
   7  11   9      244.69      248.40     35.25 o 
   8  11   9      113.63      132.73     29.15 o 
   0  12   9      742.93      781.87     49.42 o 
   1  12   9        0.02       -9.18     14.53 o 
   2  12   9       12.24       30.35     14.44 o 
   3  12   9        0.00        5.25     18.83 o 
   4  12   9        1.88       -1.35     18.16 o 
   5  12   9        0.50       20.34     20.48 o 
   6  12   9      133.92      190.56     25.03 o 
   7  12   9        1.70       26.44     20.54 o 
   1  13   9      359.24      346.25     31.28 o 
   2  13   9        1.56       55.37     18.78 o 
   3  13   9        0.04       37.45     17.79 o 
   4  13   9      176.10      213.50     29.17 o 
   5  13   9       64.17       67.94     19.73 o 
   0  14   9      196.57      210.31     45.03 o 
   1  14   9       25.47       36.43     22.00 o 
   2  14   9        6.62        9.79     21.38 o 
   3  14   9      130.39      139.75     34.82 o 
   4  14   9       27.78       54.91     40.12 o 
   0   0  10    26558.45    27321.20    371.45 o 
   1   0  10     5777.55     5766.96     59.56 o 
   2   0  10     1705.25     1646.63     31.23 o 
   3   0  10     6033.45     5937.45     79.53 o 
   4   0  10       56.34       78.46     20.17 o 
   5   0  10     4769.18     4565.17     75.14 o 
   6   0  10       36.77       35.29     29.05 o 
   7   0  10      214.66      239.02     37.41 o 
   8   0  10     3350.74     3168.71     86.02 o 
   9   0  10      442.79      429.66     44.54 o 
  10   0  10     1650.37     1579.47     67.19 o 
  11   0  10       93.75       73.47     25.60 o 
  12   0  10      151.97      181.41     95.56 o 
   1   1  10     1403.28     1328.34     23.95 o 
   2   1  10     1153.51     1124.31     22.85 o 
   3   1  10       33.43       29.92     12.18 o 
   4   1  10     5155.90     5025.99     48.98 o 
   5   1  10      397.98      411.90     18.56 o 
   6   1  10     1406.32     1402.78     41.07 o 
   7   1  10        1.87       10.77     20.06 o 
   8   1  10      228.15      203.42     26.56 o 
   9   1  10     1587.89     1426.38     45.44 o 
  10   1  10      526.67      506.33     33.51 o 
  11   1  10       16.63       44.72     21.46 o 
  12   1  10       30.80       68.31     20.25 o 
   0   2  10     3808.54     3641.04     56.64 o 
   1   2  10     1083.23     1009.00     21.57 o 
   2   2  10      110.75      123.29     12.33 o 
   3   2  10      975.91      910.89     23.69 o 
   4   2  10       83.37       85.84     13.16 o 
   5   2  10     1010.23      914.42     26.99 o 
   6   2  10     1215.94     1140.33     32.75 o 
   7   2  10      929.87      876.68     30.46 o 
   8   2  10      351.06      378.90     29.55 o 
   9   2  10     1352.58     1317.32     45.32 o 
  10   2  10       49.52       76.19     20.31 o 
  11   2  10      985.03     1064.90     53.74 o 
  12   2  10        0.02       14.15     27.84 o 
   1   3  10      103.07       93.43     12.99 o 
   2   3  10      194.32      206.57     14.15 o 
   3   3  10     2081.44     2056.24     32.68 o 
   4   3  10     1527.86     1538.05     30.80 o 
   5   3  10     2926.62     2882.21     43.33 o 
   6   3  10       16.64       28.04     16.33 o 
   7   3  10      311.24      334.29     23.30 o 
   8   3  10        0.19        2.34     14.08 o 
   9   3  10      213.10      278.63     26.79 o 
  10   3  10      984.89      996.32     39.16 o 
  11   3  10      241.22      235.89     29.47 o 
   0   4  10     4703.01     4591.34     66.16 o 
   1   4  10     1601.81     1475.26     24.15 o 
   2   4  10      171.42      207.78     14.14 o 
   3   4  10     1582.82     1480.67     29.21 o 
   4   4  10       94.21       85.43     14.41 o 
   5   4  10     1186.04     1141.38     30.97 o 
   6   4  10       39.33       31.53     16.03 o 
   7   4  10      101.59      119.82     18.39 o 
   8   4  10      834.86      819.20     34.16 o 
   9   4  10       89.18      101.99     18.50 o 
  10   4  10      522.48      527.10     36.48 o 
  11   4  10       27.64       54.94     18.13 o 
   1   5  10     3915.55     3724.47     42.00 o 
   2   5  10       62.86       45.94     10.52 o 
   3   5  10      597.37      585.36     20.98 o 
   4   5  10     4325.18     4197.60     47.81 o 
   5   5  10       76.87       76.38     16.83 o 
   6   5  10      832.97      785.43     32.75 o 
   7   5  10      203.68      250.88     24.28 o 
   8   5  10        4.59       28.41     17.13 o 
   9   5  10     2931.97     2853.42     59.87 o 
  10   5  10      307.87      343.82     23.38 o 
  11   5  10      309.72      309.69     26.48 o 
   0   6  10       50.75       40.84     23.41 o 
   1   6  10       45.09       67.11     10.79 o 
   2   6  10        0.03       20.31     13.50 o 
   3   6  10       31.52       15.85     11.70 o 
   4   6  10        0.87       10.51     12.27 o 
   5   6  10     1124.53     1101.86     37.35 o 
   6   6  10      252.85      236.05     23.13 o 
   7   6  10      602.44      599.66     31.13 o 
   8   6  10      338.62      326.63     26.19 o 
   9   6  10       94.51      118.68     17.85 o 
  10   6  10       66.73       86.65     15.14 o 
  11   6  10       39.45       86.38     14.25 o 
   1   7  10       11.22       11.74     16.37 o 
   2   7  10     3270.79     3208.31     47.43 o 
   3   7  10     4066.08     3908.95     59.04 o 
   4   7  10        0.10       13.49     10.86 o 
   5   7  10     2408.31     2369.69     44.67 o 
   6   7  10      608.36      592.06     25.82 o 
   7   7  10      218.78      244.13     23.78 o 
   8   7  10      370.34      377.42     26.66 o 
   9   7  10       16.02       32.79     16.00 o 
  10   7  10      479.47      573.21     25.65 o 
   0   8  10      510.62      499.54     39.63 o 
   1   8  10     1057.95     1010.25     35.62 o 
   2   8  10     1621.88     1489.51     41.90 o 
   3   8  10       90.55       87.67     20.19 o 
   4   8  10       23.93       36.39     17.52 o 
   5   8  10       17.96       19.95     14.16 o 
   6   8  10      609.37      591.06     25.73 o 
   7   8  10      672.00      646.29     31.04 o 
   8   8  10       33.92       74.92     15.96 o 
   9   8  10       22.19       51.31     15.11 o 
  10   8  10       64.16      100.17     16.87 o 
   1   9  10      575.60      582.15     30.95 o 
   2   9  10      826.36      770.15     33.72 o 
   3   9  10      707.15      655.79     32.85 o 
   4   9  10       60.84       96.11     17.82 o 
   5   9  10        6.43        0.74     19.36 o 
   6   9  10       67.80       45.83     15.37 o 
   7   9  10       11.77       63.41     15.99 o 
   8   9  10      269.60      318.30     27.76 o 
   9   9  10      625.94      642.37     34.47 o 
   0  10  10      137.84      130.20     29.65 o 
   1  10  10      488.97      525.71     30.30 o 
   2  10  10      404.47      412.41     28.63 o 
   3  10  10      684.34      691.79     33.58 o 
   4  10  10      179.39      158.34     21.71 o 
   5  10  10     1665.18     1546.03     48.85 o 
   6  10  10      309.10      334.55     28.57 o 
   7  10  10     1448.96     1485.15     51.16 o 
   8  10  10      547.26      574.11     28.05 o 
   1  11  10       15.56       40.09     16.09 o 
   2  11  10      660.90      710.54     33.88 o 
   3  11  10      823.41      827.21     35.92 o 
   4  11  10      195.59      186.60     22.16 o 
   5  11  10      116.99      124.04     20.80 o 
   6  11  10      553.14      598.44     30.98 o 
   7  11  10        1.43       13.83     21.11 o 
   0  12  10      356.76      438.32     41.95 o 
   1  12  10     1528.18     1434.50     43.04 o 
   2  12  10     2686.29     2593.36     56.09 o 
   3  12  10      469.59      526.12     29.37 o 
   4  12  10      492.61      565.58     39.08 o 
   5  12  10       60.85       42.52     28.05 o 
   6  12  10      798.36      855.06     42.84 o 
   1  13  10      205.04      226.17     26.28 o 
   2  13  10      552.66      574.67     37.27 o 
   3  13  10      791.60      827.76     42.02 o 
   4  13  10      365.73      418.19     44.73 o 
   5  13  10      228.38      258.66     36.60 o 
   0  14  10      165.63      224.20     44.98 o 
   1  14  10      639.01      692.37     47.65 o 
   2  14  10      325.90      363.13     34.71 o 
   1   1  11     2830.38     2709.96     33.82 o 
   2   1  11        9.74       14.14      8.64 o 
   3   1  11        0.97        2.34      7.95 o 
   4   1  11      190.48      217.24     18.74 o 
   5   1  11        0.07        4.01     18.06 o 
   6   1  11      271.37      228.18     25.27 o 
   7   1  11     1222.30     1221.95     41.21 o 
   8   1  11        0.58       -1.11     19.70 o 
   9   1  11      583.57      567.83     35.08 o 
  10   1  11       20.65       54.82     19.10 o 
  11   1  11       10.20       57.40     22.91 o 
   0   2  11      372.73      378.41     26.01 o 
   1   2  11     1484.29     1437.71     25.93 o 
   2   2  11        6.90        1.87      9.84 o 
   3   2  11      789.43      689.56     23.36 o 
   4   2  11       21.90       28.40     11.22 o 
   5   2  11      595.34      643.58     23.05 o 
   6   2  11       60.34       52.62     20.67 o 
   7   2  11      684.15      693.68     34.73 o 
   8   2  11        5.68       -0.51     19.09 o 
   9   2  11       51.66       81.37     21.35 o 
  10   2  11       32.19       60.94     22.43 o 
  11   2  11       48.28       72.57     17.67 o 
   1   3  11      235.41      218.63     16.63 o 
   2   3  11     1875.14     1783.47     29.66 o 
   3   3  11        8.68        2.29     11.62 o 
   4   3  11      437.10      494.78     25.55 o 
   5   3  11      223.25      243.80     20.47 o 
   6   3  11     1032.71     1022.52     33.53 o 
   7   3  11      169.92      173.42     24.06 o 
   8   3  11      139.71      149.43     25.03 o 
   9   3  11       43.89       42.75     18.33 o 
  10   3  11        0.27       25.66     24.81 o 
  11   3  11       15.15       72.69     23.25 o 
   0   4  11     6249.14     5906.51     76.29 o 
   1   4  11       14.40        6.77     11.82 o 
   2   4  11      791.02      788.71     25.33 o 
   3   4  11       11.60        4.29     11.57 o 
   4   4  11      107.19      125.26     16.56 o 
   5   4  11       67.44       78.24     14.90 o 
   6   4  11       72.19       97.46     17.48 o 
   7   4  11      374.19      403.29     26.96 o 
   8   4  11      651.94      646.10     31.44 o 
   9   4  11      507.78      493.53     35.64 o 
  10   4  11      216.70      211.29     25.20 o 
  11   4  11      181.30      241.66     28.40 o 
   1   5  11     2132.24     1985.53     33.40 o 
   2   5  11      653.25      617.44     24.27 o 
   3   5  11      119.03      155.74     15.33 o 
   4   5  11      393.32      387.49     21.65 o 
   5   5  11       49.81       56.70     15.47 o 
   6   5  11      248.20      268.39     24.19 o 
   7   5  11      225.18      226.69     23.25 o 
   8   5  11      181.78      179.29     21.49 o 
   9   5  11      379.48      376.12     24.88 o 
  10   5  11       83.67      151.28     21.08 o 
   0   6  11       16.59       24.22     14.83 o 
   1   6  11     1356.13     1319.61     31.88 o 
   2   6  11      346.11      378.54     23.06 o 
   3   6  11     2323.74     2266.75     48.90 o 
   4   6  11        0.04       14.65     11.44 o 
   5   6  11     3119.05     3048.57     50.73 o 
   6   6  11       27.95       28.30     16.44 o 
   7   6  11      877.11      880.59     35.24 o 
   8   6  11      105.33      116.54     18.89 o 
   9   6  11       10.39       47.29     14.43 o 
  10   6  11        2.66       41.25     17.83 o 
   1   7  11     1709.58     1603.05     41.51 o 
   2   7  11       62.40       63.09     19.16 o 
   3   7  11      796.25      810.07     32.57 o 
   4   7  11      375.33      400.87     23.87 o 
   5   7  11        7.44        7.58     12.04 o 
   6   7  11      140.11      144.72     19.32 o 
   7   7  11      581.52      621.25     29.98 o 
   8   7  11      152.46      211.12     20.76 o 
   9   7  11      285.71      303.63     22.46 o 
  10   7  11      167.20      219.23     25.74 o 
   0   8  11     1581.28     1459.43     57.37 o 
   1   8  11      494.78      476.07     29.04 o 
   2   8  11      891.43      847.01     34.53 o 
   3   8  11       73.81       75.38     19.22 o 
   4   8  11      509.70      467.80     32.45 o 
   5   8  11      102.81      108.80     24.25 o 
   6   8  11      217.95      200.55     23.31 o 
   7   8  11       18.24       33.38     13.39 o 
   8   8  11      185.50      247.44     23.50 o 
   9   8  11      708.42      766.70     28.37 o 
   1   9  11      133.76      125.23     21.26 o 
   2   9  11      169.18      147.12     22.30 o 
   3   9  11      513.85      520.69     31.61 o 
   4   9  11     1125.87     1074.41     38.87 o 
   5   9  11        1.96       -2.78     21.22 o 
   6   9  11     1000.67      898.43     43.84 o 
   7   9  11      225.22      262.95     28.98 o 
   8   9  11      301.58      335.55     28.21 o 
   0  10  11      107.03       72.84     28.20 o 
   1  10  11        0.75       11.52     16.58 o 
   2  10  11      447.66      404.74     29.45 o 
   3  10  11      121.92      119.29     19.52 o 
   4  10  11       71.67      108.05     18.42 o 
   5  10  11      631.77      636.96     37.81 o 
   6  10  11        8.28       26.95     26.51 o 
   7  10  11       32.86      121.85     19.01 o 
   8  10  11        1.28       52.21     29.48 o 
   1  11  11      670.09      704.44     34.94 o 
   2  11  11      243.56      265.94     25.49 o 
   3  11  11      199.85      222.44     23.18 o 
   4  11  11        9.13       25.82     18.98 o 
   5  11  11        5.70       56.94     18.64 o 
   6  11  11       13.51       15.14     14.13 o 
   7  11  11      802.04      818.09     45.90 o 
   0  12  11        3.20       12.49     23.47 o 
   1  12  11       13.77       34.06     15.11 o 
   2  12  11        8.62       46.21     15.14 o 
   3  12  11       83.51       99.72     17.26 o 
   4  12  11      153.89      214.99     31.80 o 
   5  12  11       27.50       97.94     19.89 o 
   1  13  11      493.55      538.36     29.41 o 
   2  13  11       81.32      155.96     21.34 o 
   3  13  11       31.28       82.48     17.95 o 
   0   0  12     1416.22     1338.71     71.92 o 
   1   0  12     1346.37     1302.18     42.22 o 
   2   0  12      896.15      796.32     37.29 o 
   3   0  12       25.84        8.44     17.46 o 
   4   0  12      159.18      181.97     26.34 o 
   5   0  12      621.80      625.46     44.97 o 
   6   0  12      885.23      824.37     49.62 o 
   7   0  12     3279.95     3245.15     86.15 o 
   8   0  12      351.41      324.63     41.49 o 
   9   0  12      182.82      165.35     33.65 o 
  10   0  12       53.82       84.07     42.72 o 
  11   0  12      371.47      429.25     40.28 o 
   1   1  12      925.84      872.39     21.78 o 
   2   1  12     1009.29      910.98     27.82 o 
   3   1  12     1417.68     1309.81     33.00 o 
   4   1  12     1849.20     1726.71     36.87 o 
   5   1  12        1.30       -5.55     17.64 o 
   6   1  12       69.64       79.50     20.61 o 
   7   1  12       34.09       35.37     20.65 o 
   8   1  12        2.62       -6.78     19.50 o 
   9   1  12        4.25       15.47     18.23 o 
  10   1  12      622.42      681.73     35.57 o 
  11   1  12      726.88      760.31     32.43 o 
   0   2  12     1378.96     1281.97     40.94 o 
   1   2  12     3772.38     3581.49     46.67 o 
   2   2  12      761.04      719.67     22.49 o 
   3   2  12     2076.59     1960.74     32.68 o 
   4   2  12       14.60       47.30     13.90 o 
   5   2  12     1391.91     1369.62     40.09 o 
   6   2  12      653.14      680.61     33.36 o 
   7   2  12     2609.89     2440.08     54.13 o 
   8   2  12     1597.13     1480.82     45.77 o 
   9   2  12       10.72       43.74     19.01 o 
  10   2  12     1034.08     1044.51     38.71 o 
  11   2  12      544.90      614.12     33.19 o 
   1   3  12     1830.03     1712.08     33.09 o 
   2   3  12      329.86      340.58     19.47 o 
   3   3  12     3246.84     3240.12     45.34 o 
   4   3  12     3645.73     3563.62     45.74 o 
   5   3  12      568.61      579.05     29.67 o 
   6   3  12      118.97      122.10     21.74 o 
   7   3  12      880.57      877.70     36.67 o 
   8   3  12       43.63       63.94     20.87 o 
   9   3  12      117.71       99.89     23.49 o 
  10   3  12      337.98      394.06     31.89 o 
   0   4  12     2815.31     2666.84     55.06 o 
   1   4  12      212.89      188.82     16.66 o 
   2   4  12      933.50      869.18     26.59 o 
   3   4  12       60.68       65.34     14.70 o 
   4   4  12        2.02       26.54     11.05 o 
   5   4  12      106.39      116.83     15.62 o 
   6   4  12      600.89      633.09     28.98 o 
   7   4  12     1323.74     1301.99     46.40 o 
   8   4  12      443.89      381.03     32.65 o 
   9   4  12       21.69       25.73     19.28 o 
  10   4  12        2.37       31.46     21.07 o 
   1   5  12     1093.24     1056.35     27.02 o 
   2   5  12      341.19      350.61     19.40 o 
   3   5  12     1084.43      997.21     31.60 o 
   4   5  12        5.74       24.62     15.39 o 
   5   5  12        2.41       45.49     13.77 o 
   6   5  12       56.27       55.48     15.75 o 
   7   5  12      138.28      125.91     18.78 o 
   8   5  12      711.54      646.31     35.82 o 
   9   5  12     1086.12     1135.81     43.18 o 
  10   5  12      492.10      508.21     30.00 o 
   0   6  12     1102.65     1023.97     50.57 o 
   1   6  12      176.26      159.85     21.38 o 
   2   6  12      285.42      324.66     20.57 o 
   3   6  12      135.59      152.31     18.34 o 
   4   6  12      393.72      420.85     24.64 o 
   5   6  12        4.62       45.00     15.67 o 
   6   6  12      761.42      745.46     31.33 o 
   7   6  12      146.76      182.32     20.60 o 
   8   6  12      473.81      498.93     27.06 o 
   9   6  12       19.43       42.72     16.64 o 
   1   7  12        0.08        8.49     16.71 o 
   2   7  12      128.31      122.57     20.82 o 
   3   7  12     1880.76     1723.32     45.67 o 
   4   7  12     1693.89     1696.30     39.96 o 
   5   7  12      937.53      996.39     35.40 o 
   6   7  12       95.30      107.99     19.51 o 
   7   7  12      550.50      546.06     31.54 o 
   8   7  12      161.21      235.33     25.27 o 
   9   7  12        4.97        5.84     12.21 o 
   0   8  12     1538.86     1370.28     57.17 o 
   1   8  12      116.20      106.39     20.83 o 
   2   8  12      340.64      338.55     27.01 o 
   3   8  12       99.84      127.47     21.30 o 
   4   8  12      143.46      136.17     21.16 o 
   5   8  12       83.53       91.81     20.55 o 
   6   8  12      100.80      101.83     26.24 o 
   7   8  12      295.40      340.31     34.05 o 
   8   8  12      145.05      172.06     23.39 o 
   1   9  12     1699.63     1591.50     44.27 o 
   2   9  12      467.47      484.42     31.01 o 
   3   9  12       37.57       49.34     17.58 o 
   4   9  12        2.60       13.55     18.23 o 
   5   9  12       41.82       75.83     19.06 o 
   6   9  12      498.90      501.49     35.43 o 
   7   9  12       64.31       77.13     21.77 o 
   8   9  12      943.21      952.56     41.34 o 
   0  10  12        3.57       10.32     23.78 o 
   1  10  12       98.23       89.01     20.80 o 
   2  10  12     1269.85     1166.93     40.12 o 
   3  10  12     2091.85     2082.46     50.80 o 
   4  10  12      437.62      425.04     32.24 o 
   5  10  12     2329.94     2312.54     58.39 o 
   6  10  12      633.47      678.12     37.48 o 
   7  10  12        2.64       36.01     19.28 o 
   1  11  12      832.97      819.38     35.96 o 
   2  11  12      705.04      727.57     34.37 o 
   3  11  12       11.47       58.36     17.11 o 
   4  11  12      190.63      249.11     23.44 o 
   5  11  12      139.89      151.35     31.29 o 
   6  11  12      579.28      579.52     32.06 o 
   0  12  12      129.29      116.16     27.38 o 
   1  12  12      439.66      462.19     30.11 o 
   2  12  12       73.97      167.18     22.30 o 
   3  12  12       29.98       80.55     13.31 o 
   4  12  12       66.09      118.66     14.87 o 
   1  13  12      137.52      196.98     18.44 o 
   2  13  12      503.83      529.57     34.14 o 
   1   1  13      825.38      799.36     32.89 o 
   2   1  13      245.99      266.38     18.73 o 
   3   1  13       69.03       75.54     15.33 o 
   4   1  13      121.92      107.20     15.72 o 
   5   1  13      282.35      269.41     24.71 o 
   6   1  13      835.03      782.99     34.85 o 
   7   1  13      329.97      418.73     30.48 o 
   8   1  13      159.77      196.36     24.44 o 
   9   1  13      278.19      321.27     26.70 o 
  10   1  13        5.62       42.45     15.23 o 
   0   2  13      461.38      503.21     38.92 o 
   1   2  13       70.51       86.03     12.43 o 
   2   2  13      482.03      472.13     29.16 o 
   3   2  13      364.66      364.15     24.41 o 
   4   2  13      227.85      215.31     20.41 o 
   5   2  13       25.96       44.49     17.75 o 
   6   2  13       16.42       22.83     17.32 o 
   7   2  13        0.02       15.90     18.58 o 
   8   2  13      251.43      244.68     26.10 o 
   9   2  13       36.30       76.04     18.67 o 
  10   2  13      494.04      529.06     34.80 o 
   1   3  13      246.46      269.89     18.07 o 
   2   3  13       30.41       24.98     12.88 o 
   3   3  13      377.80      358.80     24.15 o 
   4   3  13      411.59      425.34     26.94 o 
   5   3  13       66.29       81.78     17.90 o 
   6   3  13      106.28      113.42     19.87 o 
   7   3  13      344.21      398.46     28.16 o 
   8   3  13      721.51      773.16     41.03 o 
   9   3  13      241.97      229.76     25.88 o 
  10   3  13       14.43       90.27     27.99 o 
   0   4  13       14.88       26.84     17.59 o 
   1   4  13        0.25       14.27     12.24 o 
   2   4  13      656.71      649.39     23.67 o 
   3   4  13      847.68      858.80     26.88 o 
   4   4  13      184.58      171.42     23.06 o 
   5   4  13      933.96      960.37     44.64 o 
   6   4  13       51.31       55.39     20.68 o 
   7   4  13      158.10      155.29     23.61 o 
   8   4  13        0.08      -11.20     24.56 o 
   9   4  13       25.10       39.33     25.24 o 
  10   4  13      664.02      703.42     34.56 o 
   1   5  13        9.70       10.54     10.69 o 
   2   5  13      205.51      199.57     18.88 o 
   3   5  13       63.48       85.61     16.24 o 
   4   5  13      721.92      713.87     27.78 o 
   5   5  13       19.33      -21.05     21.05 o 
   6   5  13     1469.63     1378.86     51.59 o 
   7   5  13        6.17       12.86     16.51 o 
   8   5  13      897.19      895.78     39.98 o 
   9   5  13       22.86       80.66     19.24 o 
   0   6  13     2711.38     2589.98     72.89 o 
   1   6  13       13.81       26.89     17.33 o 
   2   6  13     1371.27     1302.32     35.76 o 
   3   6  13      851.68      844.69     29.30 o 
   4   6  13      684.27      734.80     28.25 o 
   5   6  13      188.76      199.87     21.37 o 
   6   6  13       10.05       15.21     17.10 o 
   7   6  13        1.27       32.87     19.94 o 
   8   6  13      994.42      932.84     47.35 o 
   9   6  13       72.67      136.31     22.50 o 
   1   7  13       49.59       44.06     17.83 o 
   2   7  13      366.02      375.64     27.59 o 
   3   7  13        7.42       17.89     14.78 o 
   4   7  13      900.68      957.79     45.20 o 
   5   7  13       43.78      112.60     15.42 o 
   6   7  13     1659.73     1687.97     68.66 o 
   7   7  13       20.78       36.35     15.29 o 
   8   7  13      540.68      620.42     35.61 o 
   0   8  13      371.53      370.02     39.84 o 
   1   8  13       38.05       21.29     17.47 o 
   2   8  13      532.20      534.29     31.35 o 
   3   8  13      689.42      648.21     32.64 o 
   4   8  13      143.48      161.90     23.28 o 
   5   8  13      145.69      205.09     24.29 o 
   6   8  13        8.12       37.44     20.73 o 
   7   8  13       94.41      118.28     32.48 o 
   8   8  13        1.85       48.00     21.93 o 
   1   9  13      532.58      558.47     32.38 o 
   2   9  13       59.66       91.37     18.64 o 
   3   9  13       44.71       58.72     16.37 o 
   4   9  13      316.97      369.89     30.20 o 
   5   9  13      195.55      210.36     24.67 o 
   6   9  13      128.67      173.36     26.98 o 
   7   9  13      202.97      248.76     25.50 o 
   0  10  13      866.72      801.24     52.24 o 
   1  10  13      108.11       97.01     19.13 o 
   2  10  13      343.83      383.70     28.85 o 
   3  10  13       45.09       68.60     15.94 o 
   4  10  13       29.54       42.64     17.42 o 
   5  10  13       38.46       80.68     16.44 o 
   6  10  13       17.09       46.53     21.73 o 
   1  11  13      303.72      334.41     26.61 o 
   2  11  13      428.92      491.93     28.77 o 
   3  11  13      227.93      236.53     20.64 o 
   4  11  13      245.90      276.43     23.84 o 
   5  11  13       61.36      125.29     18.17 o 
   0  12  13      264.84      307.69     34.96 o 
   1  12  13        7.48       59.02     14.59 o 
   2  12  13       37.05       75.17     15.31 o 
   3  12  13        2.23       55.51     20.23 o 
   0   0  14       99.40      124.50     42.24 o 
   1   0  14     2810.49     2774.28     75.53 o 
   2   0  14      119.73      121.55     37.89 o 
   3   0  14     1584.32     1564.15     50.43 o 
   4   0  14      147.17      132.32     27.68 o 
   5   0  14     1643.01     1497.65     71.63 o 
   6   0  14     1791.82     1751.36     65.82 o 
   7   0  14     5255.50     5160.21    134.90 o 
   8   0  14      337.38      393.76     43.28 o 
   9   0  14      105.31      167.20     29.02 o 
   1   1  14     1064.28      986.51     35.91 o 
   2   1  14      674.36      665.46     28.02 o 
   3   1  14     2371.98     2210.69     46.73 o 
   4   1  14      447.48      427.82     21.17 o 
   5   1  14        0.07        4.05     16.07 o 
   6   1  14        0.53       27.43     17.27 o 
   7   1  14      472.14      465.19     31.54 o 
   8   1  14        2.84       46.60     17.11 o 
   9   1  14      190.71      257.92     22.57 o 
   0   2  14     1752.30     1546.71     56.81 o 
   1   2  14      282.52      331.13     22.95 o 
   2   2  14       63.77       80.83     18.29 o 
   3   2  14       17.48       12.79     15.12 o 
   4   2  14      106.36      119.05     19.64 o 
   5   2  14        2.99        5.62     17.55 o 
   6   2  14      460.62      485.51     29.68 o 
   7   2  14     1498.90     1431.37     59.96 o 
   8   2  14      302.52      289.11     27.80 o 
   9   2  14      469.65      552.45     38.83 o 
   1   3  14       52.22       64.29     16.96 o 
   2   3  14      347.27      405.45     36.85 o 
   3   3  14     1733.41     1651.95     40.96 o 
   4   3  14     1200.24     1098.26     37.22 o 
   5   3  14       40.46       17.96     21.01 o 
   6   3  14       64.61      104.29     22.05 o 
   7   3  14      120.84      176.92     24.74 o 
   8   3  14        4.86       20.57     17.31 o 
   9   3  14       86.43      127.74     18.52 o 
   0   4  14      457.89      471.36     29.69 o 
   1   4  14      956.44      926.71     29.11 o 
   2   4  14       29.69       73.39     15.78 o 
   3   4  14      479.28      533.28     26.02 o 
   4   4  14      127.30      107.65     23.96 o 
   5   4  14      125.61       73.20     24.11 o 
   6   4  14      751.79      780.34     42.73 o 
   7   4  14     1538.09     1429.95     53.10 o 
   8   4  14      332.31      347.50     28.47 o 
   9   4  14       50.44      108.69     16.36 o 
   1   5  14      856.16      849.62     28.16 o 
   2   5  14      369.06      387.58     21.53 o 
   3   5  14     1183.00     1125.59     34.80 o 
   4   5  14      288.27      314.27     27.92 o 
   5   5  14      412.31      413.29     35.05 o 
   6   5  14       41.34       79.59     21.92 o 
   7   5  14     1025.13     1090.49     47.66 o 
   8   5  14      533.50      580.64     37.46 o 
   9   5  14        7.47       56.64     17.63 o 
   0   6  14     1382.30     1311.27     55.94 o 
   1   6  14      512.51      486.03     28.75 o 
   2   6  14      253.61      266.55     23.57 o 
   3   6  14       32.43       81.70     13.49 o 
   4   6  14        0.72       28.22     16.60 o 
   5   6  14       16.08       33.96     25.33 o 
   6   6  14       45.23       40.00     21.77 o 
   7   6  14      135.27      178.80     32.10 o 
   8   6  14       55.73       48.17     22.07 o 
   1   7  14     1279.75     1222.71     39.46 o 
   2   7  14      100.35       94.23     18.00 o 
   3   7  14      269.92      289.82     24.91 o 
   4   7  14     1330.21     1310.22     66.48 o 
   5   7  14      488.65      482.15     33.25 o 
   6   7  14        0.82        0.80     15.63 o 
   7   7  14      526.31      488.77     31.65 o 
   8   7  14      129.17      179.82     19.78 o 
   0   8  14      745.71      726.29     48.50 o 
   1   8  14       16.87       52.74     16.92 o 
   2   8  14        2.76       31.43     15.68 o 
   3   8  14      271.44      323.36     25.74 o 
   4   8  14      199.40      221.41     25.17 o 
   5   8  14     1582.64     1540.83     61.22 o 
   6   8  14      198.32      258.70     24.68 o 
   7   8  14        6.14       21.85     21.94 o 
   1   9  14       93.29      127.41     20.28 o 
   2   9  14      126.26      146.14     20.05 o 
   3   9  14        8.14       37.94     14.61 o 
   4   9  14      206.47      239.23     24.00 o 
   5   9  14      365.23      344.73     29.52 o 
   6   9  14       92.64      142.65     32.61 o 
   0  10  14      536.56      629.55     45.90 o 
   1  10  14      872.93      837.21     35.17 o 
   2  10  14      598.96      587.34     30.10 o 
   3  10  14        3.07       39.13     15.74 o 
   4  10  14      102.25      133.51     18.30 o 
   5  10  14      141.05      214.99     21.26 o 
   1  11  14      744.72      782.73     36.70 o 
   2  11  14      130.60      136.81     16.88 o 
   3  11  14        0.02       46.04     17.15 o 
   1   1  15      225.56      244.27     24.24 o 
   2   1  15       29.77       22.62     19.28 o 
   3   1  15      360.39      400.18     28.71 o 
   4   1  15        0.12      -13.19     17.56 o 
   5   1  15      725.25      753.20     37.31 o 
   6   1  15        2.53       29.41     20.45 o 
   7   1  15      108.90      197.78     22.61 o 
   8   1  15       52.14      118.37     17.85 o 
   9   1  15      204.70      214.56     21.74 o 
   0   2  15      350.62      354.67     36.24 o 
   1   2  15       63.39       66.65     18.49 o 
   2   2  15      114.21      127.69     17.42 o 
   3   2  15      266.97      274.27     21.95 o 
   4   2  15        8.11       26.67     16.44 o 
   5   2  15      101.40      151.84     23.38 o 
   6   2  15       50.72       96.70     21.75 o 
   7   2  15      263.82      355.68     41.08 o 
   8   2  15        8.06       44.27     26.58 o 
   9   2  15        8.90       72.66     22.31 o 
   1   3  15      644.05      618.32     30.63 o 
   2   3  15      235.00      233.41     19.66 o 
   3   3  15      108.67      117.61     17.65 o 
   4   3  15      945.46      859.52     33.40 o 
   5   3  15       22.95       15.72     17.23 o 
   6   3  15      325.24      335.76     33.22 o 
   7   3  15       67.30      109.84     23.82 o 
   8   3  15       79.46      125.82     34.01 o 
   0   4  15     1240.16     1166.70     50.71 o 
   1   4  15      187.37      190.37     17.65 o 
   2   4  15     1017.99     1028.79     31.48 o 
   3   4  15      619.88      672.20     33.01 o 
   4   4  15      104.80       84.85     24.89 o 
   5   4  15      725.11      654.37     37.62 o 
   6   4  15       93.57       89.23     29.32 o 
   7   4  15      662.89      720.56     39.54 o 
   8   4  15       78.93      140.40     20.77 o 
   1   5  15      154.85      196.29     18.31 o 
   2   5  15      348.50      392.88     29.24 o 
   3   5  15       20.67       90.07     19.84 o 
   4   5  15      723.52      808.52     44.92 o 
   5   5  15      360.52      323.50     31.72 o 
   6   5  15      375.96      372.89     31.28 o 
   7   5  15       11.30       64.36     17.65 o 
   8   5  15       77.03      128.82     18.12 o 
   0   6  15     1033.66      997.83     51.24 o 
   1   6  15        3.27       39.43     15.72 o 
   2   6  15      260.80      260.00     21.86 o 
   3   6  15      260.16      261.71     28.01 o 
   4   6  15       18.63       73.53     22.39 o 
   5   6  15       28.78       25.20     18.59 o 
   6   6  15       10.12       26.53     23.07 o 
   7   6  15      214.40      235.24     33.17 o 
   1   7  15       11.07       28.97     17.64 o 
   2   7  15      278.99      301.35     26.03 o 
   3   7  15      189.60      264.49     25.65 o 
   4   7  15      376.62      437.80     37.92 o 
   5   7  15       65.25      119.74     38.27 o 
   6   7  15      324.62      366.48     39.25 o 
   7   7  15       14.41       30.10     20.00 o 
   0   8  15      801.52      702.41     47.15 o 
   1   8  15        0.44       18.12     21.34 o 
   2   8  15      493.55      490.94     29.04 o 
   3   8  15      796.87      835.65     33.90 o 
   4   8  15       91.17       72.03     16.16 o 
   5   8  15     1060.87     1004.70     52.07 o 
   6   8  15        0.29       17.09     30.22 o 
   1   9  15      692.77      688.75     33.17 o 
   2   9  15       72.60       94.42     15.91 o 
   3   9  15      729.84      688.18     35.28 o 
   4   9  15      344.72      356.89     23.66 o 
   5   9  15      200.84      241.67     20.60 o 
   0  10  15      118.31      179.21     29.65 o 
   1  10  15       14.88       51.25     13.52 o 
   2  10  15       28.28       74.33     15.06 o 
   3  10  15      101.41      126.04     17.36 o 
   0   0  16     3017.10     2918.81    177.16 o 
   1   0  16     1498.18     1470.41     59.05 o 
   2   0  16      467.52      472.43     41.93 o 
   3   0  16       89.59       94.64     37.87 o 
   4   0  16       16.35       42.99     34.22 o 
   5   0  16      525.25      598.04     56.69 o 
   6   0  16      323.36      409.83     57.89 o 
   7   0  16      691.98      732.80     59.10 o 
   8   0  16      779.26      814.51     43.69 o 
   1   1  16      546.79      570.84     30.71 o 
   2   1  16       30.05       33.10     20.33 o 
   3   1  16        0.11       28.84     17.67 o 
   4   1  16     1670.93     1543.22     53.75 o 
   5   1  16       14.39       21.80     27.31 o 
   6   1  16      273.29      313.86     27.65 o 
   7   1  16        5.70       67.98     28.26 o 
   8   1  16       30.13       66.60     16.48 o 
   0   2  16     1893.12     1865.13     63.22 o 
   1   2  16      103.78      115.76     20.03 o 
   2   2  16       67.67       95.32     21.42 o 
   3   2  16     1476.27     1416.67     42.21 o 
   4   2  16       17.84       85.76     23.83 o 
   5   2  16     2644.55     2567.95     72.82 o 
   6   2  16        2.81       42.71     21.66 o 
   7   2  16       61.54      129.00     31.40 o 
   8   2  16       27.62       82.22     18.79 o 
   1   3  16     1867.74     1876.77     44.36 o 
   2   3  16       20.53       57.73     23.39 o 
   3   3  16       77.58      109.97     20.52 o 
   4   3  16     1283.36     1328.28     44.27 o 
   5   3  16       77.05      133.97     34.99 o 
   6   3  16        1.31       27.85     29.68 o 
   7   3  16      248.08      328.00     27.74 o 
   0   4  16     1063.49     1057.13     48.61 o 
   1   4  16      236.15      227.96     26.28 o 
   2   4  16       63.17       93.62     26.07 o 
   3   4  16        2.04       43.37     15.89 o 
   4   4  16        0.71       45.01     23.26 o 
   5   4  16      142.70      187.37     25.01 o 
   6   4  16      462.76      517.93     33.93 o 
   7   4  16       64.87       73.18     17.07 o 
   1   5  16        6.65       38.36     24.53 o 
   2   5  16        9.30       62.47     19.01 o 
   3   5  16     1213.47     1218.93     47.56 o 
   4   5  16      236.40      264.48     30.04 o 
   5   5  16      805.59      899.13     53.15 o 
   6   5  16      339.94      341.60     26.55 o 
   7   5  16      434.43      472.82     30.17 o 
   0   6  16      578.67      559.43     69.21 o 
   1   6  16       94.69       92.01     20.70 o 
   2   6  16      176.99      232.63     25.79 o 
   3   6  16       49.79       78.90     23.58 o 
   4   6  16       48.05       83.40     20.92 o 
   5   6  16       12.66       14.20     22.87 o 
   6   6  16      136.26      203.11     30.85 o 
   1   7  16      519.75      513.65     28.17 o 
   2   7  16      442.84      490.95     32.38 o 
   3   7  16      755.53      781.98     44.14 o 
   4   7  16      176.75      180.14     26.06 o 
   5   7  16      369.44      403.32     46.26 o 
   0   8  16       47.18       73.39     25.97 o 
   1   8  16       95.31      137.55     17.81 o 
   2   8  16       81.49      129.32     17.63 o 
   3   8  16        0.03       80.86     19.37 o 
   4   8  16      118.87      136.53     21.35 o 
   1   9  16      250.83      293.20     22.41 o 
   2   9  16      259.11      328.57     22.97 o 
   3   9  16      649.22      726.64     30.01 o 
   1   1  17      627.09      619.39     31.43 o 
   2   1  17       30.08       64.94     18.41 o 
   3   1  17      214.52      247.73     28.03 o 
   4   1  17       86.97      114.66     24.86 o 
   5   1  17       57.42      135.90     43.65 o 
   6   1  17        1.60       33.85     21.29 o 
   7   1  17      377.00      564.24     32.27 o 
   0   2  17        0.88       43.12     24.37 o 
   1   2  17        0.81        7.36     15.44 o 
   2   2  17       42.49       60.69     17.40 o 
   3   2  17      635.55      723.18     33.85 o 
   4   2  17       51.24       48.68     20.57 o 
   5   2  17      648.95      742.54     61.34 o 
   6   2  17        4.29       82.33     21.77 o 
   7   2  17       19.27       78.78     20.40 o 
   1   3  17       19.30       36.98     15.02 o 
   2   3  17       12.88       44.14     17.26 o 
   3   3  17      454.43      495.48     28.29 o 
   4   3  17       11.02       -0.52     20.92 o 
   5   3  17       60.12       78.44     22.94 o 
   6   3  17      228.35      323.25     24.22 o 
   0   4  17       96.56      152.35     24.72 o 
   1   4  17       67.50       77.29     17.80 o 
   2   4  17        6.52       59.76     17.97 o 
   3   4  17       59.21       67.45     21.32 o 
   4   4  17       69.11      144.07     26.12 o 
   5   4  17      113.05      134.90     18.33 o 
   6   4  17        2.00       96.60     22.92 o 
   1   5  17      796.46      763.10     44.28 o 
   2   5  17        1.12       10.86     22.32 o 
   3   5  17      491.68      437.74     58.33 o 
   4   5  17       85.62      124.54     24.01 o 
   5   5  17        9.16      102.04     34.74 o 
   0   6  17        1.65       36.04     52.31 o 
   1   6  17      287.23      291.75     33.08 o 
   2   6  17      206.79      190.97     29.47 o 
   3   6  17     1432.32     1410.64     51.24 o 
   4   6  17       51.88       46.76     26.96 o 
   5   6  17     1180.33     1204.47     75.43 o 
   1   7  17     1206.82     1157.79     51.08 o 
   2   7  17        4.62       79.61     27.86 o 
   3   7  17      227.88      247.17     28.03 o 
   4   7  17       55.18       49.01     22.24 o 
   0   8  17      109.69      133.04     32.45 o 
   1   8  17       99.37      100.64     16.51 o 
   2   8  17        1.65       59.51     20.18 o 
   0   0  18       20.01       36.05     44.46 o 
   1   0  18       28.61       49.43     23.62 o 
   2   0  18     1682.75     1725.34     63.40 o 
   3   0  18      185.40      170.64     36.05 o 
   4   0  18      265.40      289.46     40.62 o 
   5   0  18      414.45      606.88     95.75 o 
   1   1  18       39.89       76.68     16.98 o 
   2   1  18      644.06      642.70     33.00 o 
   3   1  18      160.46      163.12     27.94 o 
   4   1  18       11.96       51.34     23.86 o 
   5   1  18      114.17      199.53     31.45 o 
   0   2  18      114.59      169.02     28.17 o 
   1   2  18      120.58      165.82     18.90 o 
   2   2  18      557.57      585.70     39.24 o 
   3   2  18      300.86      329.33     34.19 o 
   4   2  18      984.92      966.33     44.29 o 
   5   2  18       69.07      194.83     31.47 o 
   1   3  18       84.54      125.18     17.58 o 
   2   3  18      575.15      594.17     27.94 o 
   3   3  18      431.74      450.63     39.78 o 
   4   3  18        7.84       46.41     23.95 o 
   5   3  18      270.17      366.67     49.65 o 
   0   4  18      127.42      156.92     49.78 o 
   1   4  18      131.60      137.85     17.91 o 
   2   4  18      940.67     1030.09     38.03 o 
   3   4  18       62.80       95.50     24.57 o 
   4   4  18       22.47       66.40     33.92 o 
   1   5  18      209.14      237.88     30.74 o 
   2   5  18      499.01      548.67     34.20 o 
   3   5  18        7.84       28.82     24.69 o 
   4   5  18       21.79       68.20     36.40 o 
   0   6  18       37.42        8.81     36.96 o 
   1   6  18      191.77      248.39     53.44 o 
   2   6  18       78.29       91.45     25.31 o 
   3   6  18       69.88       69.44     24.61 o 
   1   1  19      125.07      178.73     18.71 o 
   2   1  19        3.17       82.39     45.94 o 
   3   1  19       22.54       67.93     30.03 o 
   0   2  19        2.32       72.00     25.67 o 
   1   2  19       49.74       84.05     26.09 o 
   2   2  19        0.10       25.62     16.98 o 
   3   2  19        0.08       57.54     15.51 o 
   1   3  19      462.48      470.74     36.98 o 
   2   3  19        7.56       54.06     22.52 o 
   3   3  19      189.27      234.88     25.26 o 
   0   4  19        8.25       58.93     27.96 o 
   1   4  19      167.68      189.38     27.42 o 
   2   4  19       23.53       50.44     22.22 o 
                                                 
